# Supplementary material for: Beyond the Rhythm: In Silico Identification of Key Genes and Therapeutic Targets in Atrial Fibrillation
Source: Biomedicines. 2023 Sep 25;11(10):2632. doi: 10.3390/biomedicines11102632 (PMC10604372; doi:10.3390/biomedicines11102632)
Supplement: Supplementary file 1 [file biomedicines-11-02632-s001.zip]

Archive with 1 entries (1 files):
- biomedicines-2560850-supplementary.xlsx
