# Supplementary material for: Beyond the Rhythm: In Silico Identification of Key Genes and Therapeutic Targets in Atrial Fibrillation
Source: Biomedicines. 2023 Sep 25;11(10):2632. doi: 10.3390/biomedicines11102632 (PMC10604372; doi:10.3390/biomedicines11102632)
Supplement: Supplementary file 1 [file biomedicines-11-02632-s001.zip › biomedicines-2560850-supplementary.xlsx]

## Sheet: Intersection
RNA-Seq Fold Change > 1.5		Proteomics Fold Change >2
IER3		NPPA
PPIAP39		SRPX
AC005294.1		HBG2
RPL39P28		SPP2
RPS9		CFHR1
COX6CP15		COL8A1
SNRPGP1		DNAJB9
NPPB		CHGB
HLA-DRA		MYH7
HSPA1A		PLA2G2A
HLA-A		ABAT
HLA-DQA1		MYH4
ALB		IGHV5-10-1
AC007458.1		TNC
HLA-U		RAC2		Figure 1. The intersection between transcriptomic and proteomic data.
AC010265.1		PCOLCE2
AC025518.1		PTN
PPIAP52		SFRP1
SLC26A4		MAMDC2
NUTF2P8		SOD3
C1DP5		CFHR5
ATP1B4		NTN1
AC009961.2		HTRA1
ASPN		COL6A1
ITGB1P1		MFAP4		Figure 2. The common genes between data that the intersection revealed.
HNRNPA1P70		IGHV6-1
HBB		SSC5D
TBCAP1		MYOC
C5orf46		EMILIN2
PCSK1N		HAPLN1
TNFRSF11B		COL6A2
SCG2		TGFBI
ZNF354B		GPC1
AP000936.3		NNMT
HLA-DRB4		SLC4A1
CHN2		IGFBP5
C1QTNF7		FGL2
AC008740.1		NQO1
AC126755.5		ARPC4
AL034555.1		CD9
LEFTY2		CLU
ST6GAL2		GNB4
AC104389.5		DKK3
COLQ		APCS
ALDH1B1		COL6A6
IGFBP2		COL6A3
WSCD2		ANK1
HLA-DRB1		FBN1
PROM1		TMEM173
OMD		SLC27A6
RELN		ALOX15
IFNG		DHRS7C
IFI44L		MYBPHL
CRISPLD1		PYGM
CCDC146		MYOT
LRRC77P		COX7A1
SFRP4		POTEI
GEM		HIST1H2BL
BMP6		LDHC
LRRN1
AL160314.1
TMEM71
NRG1
SPINT2
CFAP61
HLA-B
GRM8
DAPL1
OGN
UBE2Q2P6
MKX
COL21A1
AC022414.1
AC006970.2
DPYSL4
AC104151.1
S100A5
AMIGO2
SLC10A4
AC008074.2
DGKI
BDNF
LBH
EDN1
ID4
ACKR4
ECM2
SCX
EHD3
CREB5
RPL31P61
HPX
SERTAD4
CRIM1
MND1
FGL2
FOXS1
IL31RA
EFHD1
MASP1
AL031777.3
AC112230.1
CX3CR1
ACTA2
ASB18
H2AFB2
CD55
PLS3
NUTF2P2
IL26
STK38L
AC006023.1
GDF7
CYS1
DIAPH3
LRRC17
ANKRD6
PSORS1C1
TMEM30B
AP001533.1
RERGL
RAB23
ETV4
MYL12A
CCHCR1
PPIAP11
CRIP3
U82695.1
SLC16A8
RPS26P28
ANXA3
FRMD7
LMO3
AL162231.3
NRK
MGARP
AC007386.1
KANSL1
FHL1
MPPED2
SLC6A4
BACH2
DDAH1
LVRN
MAP3K7CL
GALNT3
TMEM47
FNDC1
CYP26B1
MMP16
HNRNPA1P66
SMYD2
TSPAN2
RASL11B
MYH10
WTIP
MAGOH2P
VN1R85P
RPS23P1
ADAD1P2
CNOT6LP1
RCAN1
SAA2
CCDC190
TGFB2
C1QTNF2
AC019155.1
BRDT
KCNIP1
AC015911.8
CPED1
AC013268.1
RHOBTB1
FILIP1L
PXDC1
TPI1P3
AC107982.1
COL12A1
MRGPRF
DACT1
NSUN7
RFTN1
IQCA1
SLFN13
KCNJ2
AC090360.1
COL9A2
AC091769.1
AGA
MT1G
EIF4HP1
FAM27E3
HAMP
AL627230.1
IGHJ6
MTND6P4
IGHV1-2
MT2A
HLA-C
PLA2G2A
IGHJ2
MARCO
RPS29P7
CXCL5
SPP1
IGHV3-69-1
AC233755.1
IGKV1-5
DIO2
THBD
PI15
SERPINA3
TRAJ35
TRAJ49
MT1X
MTND5P20
TRAJ32
AC099329.3
TRAJ26
AC008626.2
AL157827.1
IGHV1-69D
TRAJ10
POLR2KP2
FTH1P15
TRAJ29
AC022001.1
S100A9
GADD45G
RASD1
AC234301.3
FOSL1
CCL7
SUMO2P10
ANGPTL4
MT1M
TRAC
MTCO3P19
TRAJ13
AC022018.1
AC016885.3
HSPA1B
NEU1
SFRP5
AC009163.4
IGHV1-58
MMP19
MT1DP
AC021443.1
AC025459.1
FABP5P4
MT1A
METTL7B
TNNI1
GLRX
SERPINA1
NDUFA3P4
RPL35AP30
RNASE2
RANP3
FKBP5
SOSTDC1
SNX22
GADD45B
TRAJ8
PHYHIP
RPS12P26
CCDC163
AP003170.5
AL359821.1
IGHJ4
CR769775.3
CD163
IGFBP3
IGLV1-47
AL133461.1
ABCC3
LAMC2
TRAJ39
INHA
TRAJ45
TRAJ9
MTHFD2
CHST1
TRGV7
CD68
AREG
COL23A1
CCL20
HSPE1P2
DEPP1
IGHG3
MT1F
AC270300.3
MUC1
HILPDA
IGHV4-34
MT1E
GHRH
BIRC3
CYP17A1
AC023141.1
PPP1R18
SLC38A5
NNMT
ACTG1P17
RARRES1
HOPX
NDP
PPP1R1A
CACNA1G
ANPEP
STX1A
AC012309.1
RIIAD1
DDIT4
HGF
PFN1P3
PNP
PTX3
PFKFB3
IFI30
SNRPD1
TFPI2
ST14
SNAI2
SYT13
SNRPCP9
MVP
AC234301.1
IGHV3OR16-9
FCGR3A
SMG1P1
TMIGD3
TNC
ADGRF1
AC005000.2
AC008065.1
RPL22L1
ELL2
RHBDL3
APOC1
SMN2
ETNPPL
AL049839.2
TUBA1C
SPOCD1
RPL17P40
SUSD4
IFNWP19
TUBA3D
ARG2
DNER
TUBA3E
SPRED3
MCEMP1
C1orf162
GRXCR2
IL1R1
RBM7
FCER1G
GGT5
C1orf105
PRR13P3
GJD2
PRAF2
CD82
C6orf47
AC270267.2
AP000781.2
AC104986.1
EFHB
SOD2
CACNA1D
LY6G5B
TNFRSF10D
ITPKC
NAMPT
TXN
CLEC5A
MRO
MSMP
SBNO2
KCNK15
NFKBIA
S100A8
GCKR
SLC6A9
PCNPP5
IGLV4-69
C1RL
AL020996.2
NFXL1
BCL6
MYC
SLC39A11
PYGL
SLAMF8
FCN3
TM4SF1
IGHG2
MAP4K4
TRAF1
LRP8
RND3
RPL32P26
MT1JP
IGFBP5
PHLDA2
BTG2
MMP14
TNFSF8
AL589666.1
CA14
CHRDL2
SLC39A14
CAPG
ITGA5
TEAD2
AL161911.1
TRAJ16
TIMP1
EFNA5
ITGA2
AQP9
PDGFRA
AKR1C1
CMTM1
SIGLEC7
KCNJ5
AC091435.1
CXCL3
ARHGAP22
LYVE1
TRIM9
PWP2
ADORA3
RFPL4AP3
CEBPD
CACNA2D2
TMEM39B
SLC20A1
CARM1P1
IGKV1OR2-1
DAW1
MID1IP1
AC004854.1
CRIP1P3
CSTA
ARPC3P1
ZDHHC9
SMOX
SLC11A1
CD79A
BLM
NOD2
TRPC4
NME1
CD300E
AC093899.1
PRRG1
TGM2
VSIG4
LRRN2
VENTXP7
CYP1B1
ERO1A
RTN4RL1
CASP4
ITGB6
IFITM3
ARNTL
HNRNPA1P25
LCN6
LAPTM5
AMZ1
KIAA0895L
HK3
SLC7A11
AC008739.2
CCDC155
ASTN2
GALNT6
TNKS1BP1
HIST2H2BA
BMP2
CARD6
GABRB3
AC013467.2
CFAP126
IGDCC3
RPF2
ERICH2
CCDC71L
C1QB
CHCHD5
HMGA2
IGHV3-20
GNRHR2
TANC2
FAM153A
AL359385.1
LRRN3
PMS2P10
PPIAP2
IGLC2
AC008770.1
SLC1A3
TMEM67
CCR1
ETS2
CABLES2
GALNT16
RGMA
IL2RA
HPCAL4
LBP
FCGR1B
SIGLEC10
C21orf33
TMEM176A
LGR6
SLA
IGFBP4
HPN
EMILIN1
AC213203.1
HNRNPCP1
AC079140.3
MORF4L1P1
AC079325.2
SYT8
AC097638.1
BATF
RIPK4
AC008592.3
MFAP2
AC016712.1
PAPPA
SH2B2
AC130689.1
PLIN2
PKNOX2
TNFSF13
FCF1P1
RFX8
CDKN1A
AC010615.4
SRPRB
CD7
PLCXD1
REC114
OR6L2P
PLCD3
PIM1
ABCA1
LY6G5C
UBASH3B
CD33
NFIL3
APCDD1L
MTND5P11
SMPD4
STX6
TNFAIP8L2
FAM20C
HDGF
SEMA4B
CRTC2

## Sheet: RNA-SEQ ANALYSIS
RaNA-seq
	ID	Symbol	ExpMean	Exp SR	Exp AF	log2FC	lfcSE	Stat	p-value	padj
	ENSG00000113916.17	BCL6	66.181	84.744	46.977	-0.838	0.162	-5.656	1.6e-8	5.3e-4
	ENSG00000274026.1	FAM27E3	55.484	96.259	13.303	-2.765	0.324	-5.484	4.2e-8	7.1e-4
	ENSG00000115457.9	IGFBP2	222.682	141.378	306.789	1.112	0.217	5.392	7.0e-8	7.9e-4
	ENSG00000166825.13	ANPEP	8.804	12.165	5.327	-1.057	0.28	-5.33	9.8e-8	8.4e-4
	ENSG00000129474.15	AJUBA	9.252	8.04	10.505	0.348	0.132	5.271	1.4e-7	8.6e-4
	ENSG00000109686.17	SH3D19	80.571	71.44	90.016	0.329	0.073	5.215	1.8e-7	8.6e-4
	ENSG00000118849.9	RARRES1	34.293	46.594	21.569	-1.076	0.433	-5.211	1.9e-7	8.6e-4
	ENSG00000101892.11	ATP1B4	2.81	0.996	4.687	1.51	0.483	5.197	2.0e-7	8.6e-4
	ENSG00000081377.16	CDC14B	25.994	22.051	30.073	0.431	0.087	5.175	2.3e-7	8.6e-4
	ENSG00000111537.4	IFNG	0.744	0.129	1.38	1.076	0.663	5.067	4.0e-7	0.001
	ENSG00000013364.18	MVP	84.921	113.052	55.819	-1.005	0.113	-5.057	4.3e-7	0.001
	ENSG00000058085.14	LAMC2	2.752	4.184	1.271	-1.191	0.327	-5.055	4.3e-7	0.001
	ENSG00000127124.15	HIVEP3	5.61	6.365	4.829	-0.337	0.135	-5.045	4.5e-7	0.001
	ENSG00000206561.12	COLQ	33.252	20.74	46.196	1.118	0.298	5.031	4.9e-7	0.001
	ENSG00000101188.4	NTSR1	0.058	0.107	0.007	-0.136	0.701	-5.005	5.6e-7	0.001
	ENSG00000125148.6	MT2A	268.576	427.813	103.849	-2.032	0.384	-5	5.7e-7	0.001
	ENSG00000153162.8	BMP6	5.819	3.504	8.213	1.032	0.283	4.997	5.8e-7	0.001
	ENSG00000137558.7	PI15	3.186	5.376	0.92	-1.732	0.584	-4.985	6.2e-7	0.001
	ENSG00000118298.10	CA14	4.536	5.975	3.048	-0.785	0.284	-4.966	6.8e-7	0.001
	ENSG00000106819.11	ASPN	91.596	48.92	135.743	1.454	0.319	4.877	1.1e-6	0.002
	ENSG00000177575.12	CD163	131.377	182.906	78.07	-1.218	0.353	-4.86	1.2e-6	0.002
	ENSG00000108688.11	CCL7	0.968	1.87	0.036	-1.47	1.157	-4.814	1.5e-6	0.002
	ENSG00000165675.16	ENOX2	14.716	13.368	16.11	0.252	0.087	4.811	1.5e-6	0.002
	ENSG00000180354.15	MTURN	45.5	36.36	54.954	0.583	0.129	4.81	1.5e-6	0.002
	ENSG00000011275.18	RNF216	41.083	38.579	43.673	0.175	0.107	4.781	1.7e-6	0.002
	ENSG00000152086.8	TUBA3E	0.966	1.565	0.347	-0.929	0.605	-4.753	2.0e-6	0.003
	ENSG00000244405.7	ETV5	54.256	49.779	58.887	0.238	0.126	4.747	2.1e-6	0.003
	ENSG00000236946.2	HNRNPA1P70	1.515	0.395	2.673	1.397	0.588	4.716	2.4e-6	0.003
	ENSG00000273259.3	AL049839.2	0.738	1.282	0.174	-0.958	0.585	-4.702	2.6e-6	0.003
	ENSG00000156931.15	VPS8	71.952	65.03	79.112	0.279	0.137	4.661	3.2e-6	0.004
	ENSG00000175832.12	ETV4	5.52	3.943	7.151	0.722	0.314	4.582	4.6e-6	0.005
	ENSG00000230018.1	PPIAP39	10.362	2.8	18.185	2.336	0.556	4.58	4.7e-6	0.005
	ENSG00000096060.14	FKBP5	98.186	138.286	56.703	-1.271	0.268	-4.578	4.7e-6	0.005
	ENSG00000280670.2	CCDC163	5.046	7.454	2.556	-1.249	0.338	-4.575	4.8e-6	0.005
	ENSG00000113578.17	FGF1	56.925	47.754	66.413	0.468	0.141	4.57	4.9e-6	0.005
	ENSG00000227826.9	HLA-DRB4	2.46	1.097	3.87	1.216	1.255	4.561	5.1e-6	0.005
	ENSG00000203791.14	EEF1AKMT2	18.397	16.925	19.92	0.223	0.068	4.528	5.9e-6	0.005
	ENSG00000127318.10	IL22	0.188	0.021	0.36	0.413	0.849	4.527	6.0e-6	0.005
	ENSG00000137177.19	KIF13A	89.693	81.604	98.061	0.262	0.095	4.514	6.4e-6	0.005
	ENSG00000106069.22	CHN2	20.05	11.934	28.445	1.187	0.288	4.514	6.4e-6	0.005
	ENSG00000169385.2	RNASE2	2.409	3.81	0.96	-1.295	0.585	-4.514	6.4e-6	0.005
	ENSG00000168209.4	DDIT4	57.089	76.806	36.693	-1.046	0.254	-4.512	6.4e-6	0.005
	ENSG00000086544.2	ITPKC	14.744	19.255	10.076	-0.871	0.206	-4.506	6.6e-6	0.005
	ENSG00000130962.17	PRRG1	21.577	26.947	16.02	-0.715	0.094	-4.496	6.9e-6	0.005
	ENSG00000157680.15	DGKI	20.691	14.241	27.364	0.896	0.247	4.486	7.3e-6	0.005
	ENSG00000111536.4	IL26	0.449	0.076	0.834	0.769	0.763	4.473	7.7e-6	0.006
	ENSG00000105697.8	HAMP	54.098	91.714	15.185	-2.518	0.547	-4.454	8.4e-6	0.006
	ENSG00000135205.14	CCDC146	30.51	19.61	41.787	1.054	0.238	4.411	1.0e-5	0.007
	ENSG00000178726.6	THBD	55.802	85.627	24.948	-1.739	0.378	-4.386	1.2e-5	0.008
	ENSG00000060656.19	PTPRU	14.495	15.876	13.066	-0.263	0.127	-4.386	1.2e-5	0.008
	ENSG00000186591.11	UBE2H	130.127	111.396	149.503	0.421	0.103	4.375	1.2e-5	0.008
	ENSG00000018280.16	SLC11A1	11.553	14.579	8.423	-0.725	0.243	-4.371	1.2e-5	0.008
	ENSG00000074590.13	NUAK1	32.776	27.472	38.263	0.464	0.123	4.37	1.2e-5	0.008
	ENSG00000213626.11	LBH	66.526	46.808	86.925	0.879	0.212	4.338	1.4e-5	0.009
	ENSG00000022267.16	FHL1	533.942	410.087	662.067	0.69	0.172	4.33	1.5e-5	0.009
	ENSG00000157388.16	CACNA1D	8.044	10.644	5.354	-0.874	0.322	-4.315	1.6e-5	0.01
	ENSG00000187193.8	MT1X	661.75	1003.1	308.633	-1.697	0.405	-4.309	1.6e-5	0.01
	ENSG00000137501.17	SYTL2	19.616	15.74	23.625	0.557	0.13	4.306	1.7e-5	0.01
	ENSG00000223980.10	HLA-A	6.8	2.141	11.621	2.007	0.582	4.299	1.7e-5	0.01
	ENSG00000159248.4	GJD2	0.94	1.509	0.35	-0.894	0.498	-4.289	1.8e-5	0.01
	ENSG00000095209.11	TMEM38B	35.101	39.689	30.354	-0.376	0.146	-4.273	1.9e-5	0.011
	ENSG00000102109.8	PCSK1N	8.192	4.358	12.157	1.296	0.547	4.245	2.2e-5	0.012
	ENSG00000019169.10	MARCO	14.105	22.701	5.212	-1.932	0.574	-4.24	2.2e-5	0.012
	ENSG00000133103.16	COG6	29.154	28.185	30.157	0.094	0.064	4.237	2.3e-5	0.012
	ENSG00000006283.17	CACNA1G	4.517	6.431	2.536	-1.072	0.421	-4.23	2.3e-5	0.012
	ENSG00000163220.10	S100A9	43.521	64.315	22.01	-1.505	0.434	-4.228	2.4e-5	0.012
	ENSG00000157734.13	SNX22	10.703	15.42	5.824	-1.267	0.331	-4.228	2.4e-5	0.012
	ENSG00000111684.10	LPCAT3	19.112	22.139	15.98	-0.446	0.162	-4.176	3.0e-5	0.015
	ENSG00000123411.14	IKZF4	9.134	10.367	7.858	-0.36	0.106	-4.172	3.0e-5	0.015
	ENSG00000007062.11	PROM1	13.277	8.183	18.546	1.09	0.241	4.168	3.1e-5	0.015
	ENSG00000277734.7	TRAC	15.718	23.188	7.992	-1.428	0.385	-4.161	3.2e-5	0.015
	ENSG00000278046.4	LILRA3	0.123	0.224	0.018	-0.266	1.03	-4.161	3.2e-5	0.015
	ENSG00000143933.16	CALM2	351.017	296.812	407.091	0.454	0.115	4.156	3.2e-5	0.015
	ENSG00000116254.17	CHD5	0.887	0.56	1.225	0.512	0.242	4.141	3.5e-5	0.016
	ENSG00000160883.10	HK3	3.862	4.985	2.701	-0.693	0.321	-4.138	3.5e-5	0.016
	ENSG00000205364.3	MT1M	10.81	16.11	5.328	-1.435	0.403	-4.136	3.5e-5	0.016
	ENSG00000013016.15	EHD3	24.32	17.164	31.721	0.849	0.21	4.13	3.6e-5	0.016
	ENSG00000225502.2	GAPDHP16	0.133	0.195	0.068	-0.162	0.901	-4.116	3.8e-5	0.017
	ENSG00000131089.15	ARHGEF9	73.237	66.208	80.507	0.278	0.098	4.101	4.1e-5	0.018
	ENSG00000075886.10	TUBA3D	2.281	3.291	1.236	-0.94	0.512	-4.097	4.2e-5	0.018
	ENSG00000134042.12	MRO	3.966	5.372	2.512	-0.86	0.248	-4.093	4.3e-5	0.018
	ENSG00000168610.14	STAT3	129.025	150.659	106.645	-0.495	0.131	-4.088	4.3e-5	0.018
	ENSG00000172458.4	IL17D	7.232	5.783	8.73	0.52	0.167	4.084	4.4e-5	0.018
	ENSG00000163735.6	CXCL5	3.213	5.587	0.757	-1.906	0.735	-4.056	5.0e-5	0.02
	ENSG00000123342.15	MMP19	16.015	23.364	8.414	-1.372	0.362	-4.05	5.1e-5	0.02
	ENSG00000111602.11	TIMELESS	1.996	2.389	1.59	-0.388	0.154	-4.038	5.4e-5	0.021
	ENSG00000112144.15	ICK	12.186	10.452	13.981	0.387	0.105	4.006	6.2e-5	0.024
	ENSG00000204577.11	LILRB3	1.151	1.478	0.813	-0.451	0.448	-4.005	6.2e-5	0.024
	ENSG00000079215.13	SLC1A3	33.486	40.96	25.755	-0.649	0.241	-4.004	6.2e-5	0.024
	ENSG00000178235.7	SLITRK1	0.175	0.035	0.319	0.35	0.813	3.998	6.4e-5	0.024
	ENSG00000253276.2	CCDC71L	8.267	10.342	6.121	-0.671	0.189	-3.965	7.3e-5	0.027
	ENSG00000196136.17	SERPINA3	130.434	198.906	59.602	-1.722	0.503	-3.936	8.3e-5	0.031
	ENSG00000106483.11	SFRP4	25.129	16.199	34.366	1.04	0.329	3.914	9.1e-5	0.033
	ENSG00000159200.17	RCAN1	42.331	32.94	52.045	0.644	0.166	3.905	9.4e-5	0.034
	ENSG00000148219.16	ASTN2	20.51	25.453	15.397	-0.69	0.205	-3.886	1.0e-4	0.036
	ENSG00000158470.5	B4GALT5	19.67	22.951	16.276	-0.471	0.118	-3.877	1.1e-4	0.037
	ENSG00000165175.15	MID1IP1	19.07	23.949	14.022	-0.732	0.169	-3.862	1.1e-4	0.039
	ENSG00000139579.12	NABP2	20.136	23.05	17.122	-0.408	0.099	-3.859	1.1e-4	0.039
	ENSG00000198648.10	STK39	12.589	11.443	13.773	0.248	0.088	3.854	1.2e-4	0.04
	ENSG00000179772.7	FOXS1	6.663	4.596	8.801	0.809	0.274	3.849	1.2e-4	0.04
	ENSG00000135503.12	ACVR1B	15.899	18.194	13.525	-0.402	0.11	-3.846	1.2e-4	0.04
	ENSG00000165694.9	FRMD7	0.528	0.166	0.902	0.706	0.629	3.845	1.2e-4	0.04
	ENSG00000215183.4	MSMP	0.435	0.842	0.014	-0.86	1.307	-3.844	1.2e-4	0.04
	ENSG00000197905.8	TEAD4	9.184	10.531	7.79	-0.392	0.134	-3.841	1.2e-4	0.04
	ENSG00000154127.9	UBASH3B	5.605	6.92	4.244	-0.595	0.295	-3.84	1.2e-4	0.04
	ENSG00000141753.6	IGFBP4	150.64	182.386	117.8	-0.626	0.179	-3.837	1.2e-4	0.04
	ENSG00000101608.12	MYL12A	1118.42	847.892	1398.28	0.721	0.231	3.827	1.3e-4	0.041
	ENSG00000115808.11	STRN	44.197	41.892	46.583	0.15	0.079	3.825	1.3e-4	0.041
	ENSG00000119862.12	LGALSL	21.666	20.091	23.296	0.204	0.103	3.823	1.3e-4	0.041
	ENSG00000155313.15	USP25	59.257	53.531	65.181	0.279	0.066	3.822	1.3e-4	0.041
	ENSG00000237022.10	HLA-C	15.522	25.277	5.432	-2.031	0.715	-3.81	1.4e-4	0.042
	ENSG00000064886.13	CHI3L2	34.274	34.39	34.155	-0.01	0.423	-3.807	1.4e-4	0.042
	ENSG00000131018.22	SYNE1	199.66	174.386	225.807	0.371	0.134	3.805	1.4e-4	0.042
	ENSG00000063978.15	RNF4	42.323	47.172	37.306	-0.331	0.071	-3.804	1.4e-4	0.042
	ENSG00000176697.18	BDNF	1.958	1.088	2.858	0.886	0.36	3.8	1.4e-4	0.043
	ENSG00000153406.13	NMRAL1	29.215	31.687	26.658	-0.241	0.1	-3.796	1.5e-4	0.043
	ENSG00000171476.21	HOPX	9.028	12.522	5.414	-1.076	0.324	-3.787	1.5e-4	0.044
	ENSG00000129048.6	ACKR4	9.595	6.537	12.758	0.868	0.246	3.776	1.6e-4	0.046
	ENSG00000101347.9	SAMHD1	107.058	126.553	86.89	-0.537	0.166	-3.775	1.6e-4	0.046
	ENSG00000216490.3	IFI30	20.147	27.219	12.832	-1.029	0.301	-3.762	1.7e-4	0.048
	ENSG00000170759.10	KIF5B	95.764	87.755	104.049	0.243	0.079	3.756	1.7e-4	0.048
	ENSG00000135048.13	TMEM2	25.059	29.253	20.721	-0.478	0.196	-3.754	1.7e-4	0.048
	ENSG00000198019.12	FCGR1B	2.835	3.647	1.995	-0.634	0.328	-3.754	1.7e-4	0.048
	ENSG00000155926.13	SLA	16.609	20.299	12.792	-0.627	0.322	-3.753	1.7e-4	0.048
	ENSG00000149577.15	SIDT2	33.384	36.677	29.977	-0.282	0.083	-3.747	1.8e-4	0.049
	ENSG00000137193.13	PIM1	15.349	18.627	11.959	-0.599	0.215	-3.741	1.8e-4	0.049
	ENSG00000256708.1	AC007458.1	1.981	0.428	3.588	1.684	0.817	3.738	1.9e-4	0.049
	ENSG00000138772.12	ANXA3	31.498	23.794	39.467	0.707	0.219	3.738	1.9e-4	0.049
	ENSG00000089101.17	CFAP61	3.146	1.793	4.546	0.99	0.511	3.734	1.9e-4	0.049
	ENSG00000168646.12	AXIN2	13.517	15.808	11.148	-0.468	0.128	-3.733	1.9e-4	0.049
	ENSG00000113851.14	CRBN	48.046	45.855	50.313	0.131	0.055	3.731	1.9e-4	0.049
	ENSG00000259315.1	ACTG1P17	21.131	28.879	13.116	-1.082	0.358	-3.729	1.9e-4	0.049
	ENSG00000234493.3	RHOXF1P1	0.19	0.321	0.055	-0.324	0.787	-3.705	2.1e-4	0.054
	ENSG00000130222.10	GADD45G	21.089	31.356	10.467	-1.497	0.411	-3.702	2.1e-4	0.054
	ENSG00000233830.2	EIF4HP1	13.241	24.04	2.07	-3.028	0.901	-3.695	2.2e-4	0.055
	ENSG00000082497.11	SERTAD4	10.961	7.635	14.402	0.835	0.267	3.693	2.2e-4	0.055
	ENSG00000040731.10	CDH10	0.447	0.638	0.249	-0.391	0.437	-3.693	2.2e-4	0.055
	ENSG00000163235.15	TGFA	1.112	0.826	1.409	0.4	0.273	3.69	2.2e-4	0.055
	ENSG00000086062.12	B4GALT1	50.321	58.166	42.206	-0.454	0.12	-3.682	2.3e-4	0.056
	ENSG00000130816.15	DNMT1	28.321	31.125	25.42	-0.282	0.066	-3.682	2.3e-4	0.056
	ENSG00000129450.8	SIGLEC9	2.696	3.378	1.99	-0.55	0.266	-3.68	2.3e-4	0.056
	ENSG00000185483.11	ROR1	16.851	14.022	19.778	0.468	0.148	3.678	2.3e-4	0.056
	ENSG00000135821.18	GLUL	293.482	350.233	234.774	-0.575	0.152	-3.678	2.4e-4	0.056
	ENSG00000119138.4	KLF9	65.889	75.613	55.83	-0.431	0.107	-3.674	2.4e-4	0.056
	ENSG00000205133.11	TRIQK	36.399	31.807	41.15	0.362	0.116	3.667	2.5e-4	0.057
	ENSG00000175592.8	FOSL1	7.593	11.539	3.51	-1.475	0.41	-3.663	2.5e-4	0.058
	ENSG00000165424.6	ZCCHC24	42.238	48.355	35.91	-0.419	0.101	-3.662	2.5e-4	0.058
	ENSG00000164953.15	TMEM67	47.265	57.696	36.475	-0.647	0.114	-3.659	2.5e-4	0.058
	ENSG00000205213.13	LGR4	35.714	36.769	34.624	-0.084	0.107	-3.652	2.6e-4	0.059
	ENSG00000170448.11	NFXL1	36.829	47.324	25.973	-0.841	0.219	-3.65	2.6e-4	0.059
	ENSG00000187605.15	TET3	3.887	4.802	2.941	-0.558	0.192	-3.644	2.7e-4	0.06
	ENSG00000254979.5	AP000781.2	1.016	1.605	0.407	-0.889	0.514	-3.642	2.7e-4	0.06
	ENSG00000134308.13	YWHAQ	148.861	138.216	159.874	0.209	0.087	3.641	2.7e-4	0.06
	ENSG00000067182.7	TNFRSF1A	70.31	81.89	58.331	-0.482	0.119	-3.64	2.7e-4	0.06
	ENSG00000127954.12	STEAP4	36.768	43.34	29.971	-0.518	0.227	-3.639	2.7e-4	0.06
	ENSG00000147041.11	SYTL5	0.169	0.05	0.292	0.299	0.651	3.629	2.8e-4	0.062
	ENSG00000179476.7	C14orf28	6.972	6.041	7.935	0.344	0.104	3.628	2.9e-4	0.062
	ENSG00000198881.9	ASB12	0.47	0.692	0.24	-0.449	0.446	-3.623	2.9e-4	0.062
	ENSG00000168329.13	CX3CR1	2.995	1.935	4.092	0.795	0.363	3.622	2.9e-4	0.062
	ENSG00000162650.16	ATXN7L2	1.871	2.152	1.58	-0.289	0.15	-3.605	3.1e-4	0.066
	ENSG00000120899.17	PTK2B	18.184	20.991	15.282	-0.434	0.121	-3.604	3.1e-4	0.066
	ENSG00000111321.10	LTBR	41.15	48.703	33.337	-0.534	0.118	-3.603	3.1e-4	0.066
	ENSG00000256713.7	PGA5	0.425	0.557	0.289	-0.272	0.649	-3.602	3.2e-4	0.066
	ENSG00000211584.13	SLC48A1	25.28	28.018	22.447	-0.308	0.068	-3.601	3.2e-4	0.066
	ENSG00000133800.8	LYVE1	37.822	47.497	27.813	-0.751	0.277	-3.597	3.2e-4	0.066
	ENSG00000101336.13	HCK	6.145	7.455	4.79	-0.546	0.236	-3.587	3.3e-4	0.068
	ENSG00000165568.17	AKR1E2	13.052	10.551	15.64	0.527	0.181	3.587	3.3e-4	0.068
	ENSG00000144935.14	TRPC1	25.647	22.983	28.402	0.294	0.081	3.586	3.4e-4	0.068
	ENSG00000179603.17	GRM8	1.113	0.433	1.817	0.975	0.626	3.583	3.4e-4	0.068
	ENSG00000186407.6	CD300E	1.459	2.047	0.85	-0.72	0.322	-3.574	3.5e-4	0.069
	ENSG00000184319.15	RPL23AP82	29.7	26.446	33.067	0.312	0.112	3.572	3.5e-4	0.069
	ENSG00000070961.15	ATP2B1	27.084	23.229	31.071	0.405	0.088	3.57	3.6e-4	0.069
	ENSG00000138092.10	CENPO	3.73	4.041	3.408	-0.194	0.11	-3.57	3.6e-4	0.069
	ENSG00000164117.13	FBXO8	25.569	23.255	27.963	0.256	0.089	3.57	3.6e-4	0.069
	ENSG00000136699.19	SMPD4	36.768	44.233	29.045	-0.59	0.06	-3.569	3.6e-4	0.069
	ENSG00000140263.13	SORD	8.102	8.821	7.359	-0.233	0.128	-3.568	3.6e-4	0.069
	ENSG00000182175.13	RGMA	12.28	15.115	9.346	-0.639	0.169	-3.566	3.6e-4	0.069
	ENSG00000134243.11	SORT1	124.198	108.234	140.712	0.376	0.118	3.56	3.7e-4	0.071
	ENSG00000162616.8	DNAJB4	93.91	80.066	108.23	0.43	0.133	3.557	3.7e-4	0.071
	ENSG00000115602.16	IL1RL1	5.868	7.15	4.542	-0.556	0.326	-3.556	3.8e-4	0.071
	ENSG00000115221.11	ITGB6	0.654	1.041	0.253	-0.704	0.624	-3.556	3.8e-4	0.071
	ENSG00000229859.9	PGA3	0.578	0.819	0.328	-0.454	0.404	-3.555	3.8e-4	0.071
	ENSG00000168884.14	TNIP2	22.22	26.216	18.086	-0.512	0.126	-3.553	3.8e-4	0.071
	ENSG00000019549.10	SNAI2	25.643	34.486	16.495	-1.02	0.294	-3.548	3.9e-4	0.071
	ENSG00000211455.7	STK38L	177.128	132.421	223.377	0.75	0.217	3.546	3.9e-4	0.071
	ENSG00000274611.3	TBC1D3	0.113	0.214	0.008	-0.268	1.328	-3.545	3.9e-4	0.071
	ENSG00000099991.17	CABIN1	34.898	39.21	30.438	-0.355	0.076	-3.545	3.9e-4	0.071
	ENSG00000205897.5	OR7E136P	0.078	0.148	0.006	-0.191	1.071	-3.538	4.0e-4	0.073
	ENSG00000163399.15	ATP1A1	153.721	177.615	129.003	-0.458	0.135	-3.528	4.2e-4	0.075
	ENSG00000085117.11	CD82	37.459	48.74	25.788	-0.893	0.232	-3.525	4.2e-4	0.076
	ENSG00000052795.12	FNIP2	69.297	79.315	58.933	-0.422	0.126	-3.518	4.3e-4	0.077
	ENSG00000003137.8	CYP26B1	7.855	5.866	9.913	0.669	0.261	3.516	4.4e-4	0.077
	ENSG00000185742.6	C11orf87	0.096	0.162	0.029	-0.175	0.69	-3.515	4.4e-4	0.078
	ENSG00000112182.14	BACH2	8.118	6.014	10.295	0.687	0.229	3.507	4.5e-4	0.079
	ENSG00000138744.14	NAAA	25.076	22.009	28.249	0.346	0.126	3.506	4.5e-4	0.079
	ENSG00000182670.13	TTC3	113.27	100.93	126.037	0.318	0.076	3.498	4.7e-4	0.081
	ENSG00000266094.7	RASSF5	10.625	12.531	8.652	-0.487	0.225	-3.495	4.7e-4	0.081
	ENSG00000158488.15	CD1E	0.554	0.274	0.843	0.532	0.524	3.494	4.8e-4	0.081
	ENSG00000161955.16	TNFSF13	18.315	22.236	14.258	-0.607	0.211	-3.492	4.8e-4	0.081
	ENSG00000104974.11	LILRA1	0.462	0.71	0.205	-0.505	0.493	-3.491	4.8e-4	0.081
	ENSG00000187134.13	AKR1C1	67.285	84.517	49.458	-0.761	0.208	-3.491	4.8e-4	0.081
	ENSG00000244604.1	AC025518.1	3.36	1.144	5.652	1.634	0.581	3.49	4.8e-4	0.081
	ENSG00000160193.11	WDR4	4.754	5.294	4.195	-0.277	0.127	-3.49	4.8e-4	0.081
	ENSG00000182378.13	PLCXD1	5.165	6.404	3.882	-0.601	0.126	-3.483	5.0e-4	0.082
	ENSG00000165832.5	TRUB1	16.556	15.97	17.161	0.098	0.103	3.482	5.0e-4	0.082
	ENSG00000151240.16	DIP2C	23.449	21.018	25.964	0.292	0.086	3.479	5.0e-4	0.083
	ENSG00000104427.11	ZC2HC1A	14.119	12.845	15.436	0.248	0.106	3.477	5.1e-4	0.083
	ENSG00000163145.12	C1QTNF7	41.226	25.053	57.957	1.178	0.393	3.477	5.1e-4	0.083
	ENSG00000102804.14	TSC22D1	129.163	135.114	123.006	-0.134	0.089	-3.469	5.2e-4	0.085
	ENSG00000074211.13	PPP2R2C	2.075	2.578	1.555	-0.486	0.224	-3.468	5.3e-4	0.085
	ENSG00000163430.11	FSTL1	343.89	304.092	385.061	0.34	0.126	3.464	5.3e-4	0.085
	ENSG00000152804.10	HHEX	3.83	3.038	4.649	0.484	0.205	3.463	5.3e-4	0.085
	ENSG00000188257.10	PLA2G2A	215.607	342.066	84.787	-2	0.712	-3.462	5.4e-4	0.085
	ENSG00000137463.4	MGARP	4.285	3.05	5.563	0.696	0.259	3.462	5.4e-4	0.085
	ENSG00000159842.14	ABR	8.542	7.703	9.409	0.258	0.435	3.46	5.4e-4	0.085
	ENSG00000216775.3	AL109918.1	3.813	3.23	4.416	0.356	0.153	3.459	5.4e-4	0.085
	ENSG00000108576.9	SLC6A4	2.065	1.357	2.797	0.688	0.33	3.45	5.6e-4	0.088
	ENSG00000227345.8	PARG	29.289	26.537	32.136	0.267	0.072	3.449	5.6e-4	0.088
	ENSG00000128606.12	LRRC17	19.212	14.201	24.396	0.74	0.24	3.447	5.7e-4	0.088
	ENSG00000205126.2	ACCSL	0.039	0.069	0.009	-0.083	0.764	-3.447	5.7e-4	0.088
	ENSG00000160712.12	IL6R	13.819	16.34	11.211	-0.506	0.154	-3.445	5.7e-4	0.088
	ENSG00000054938.15	CHRDL2	3.929	5.206	2.608	-0.783	0.475	-3.439	5.8e-4	0.089
	ENSG00000211840.1	TRAJ49	9.218	14.525	3.729	-1.715	0.581	-3.434	5.9e-4	0.09
	ENSG00000238271.2	IFNWP19	0.713	1.242	0.167	-0.942	0.688	-3.434	5.9e-4	0.09
	ENSG00000167207.13	NOD2	1.825	2.503	1.123	-0.723	0.248	-3.434	6.0e-4	0.09
	ENSG00000154059.9	IMPACT	22.282	20.533	24.091	0.221	0.09	3.432	6.0e-4	0.09
	ENSG00000182827.8	ACBD3	28.619	27.252	30.032	0.135	0.075	3.431	6.0e-4	0.09
	ENSG00000139211.6	AMIGO2	10.378	6.962	13.912	0.905	0.279	3.427	6.1e-4	0.09
	ENSG00000126773.12	PCNX4	46.818	39.041	54.862	0.48	0.088	3.427	6.1e-4	0.09
	ENSG00000047644.18	WWC3	22.212	20.092	24.405	0.268	0.09	3.426	6.1e-4	0.09
	ENSG00000185924.6	RTN4RL1	1.691	2.322	1.038	-0.705	0.366	-3.426	6.1e-4	0.09
	ENSG00000233028.1	AC006970.2	0.638	0.136	1.157	0.925	0.891	3.425	6.1e-4	0.09
	ENSG00000163590.13	PPM1L	16.84	19.472	14.117	-0.438	0.154	-3.423	6.2e-4	0.09
	ENSG00000196620.9	UGT2B15	0.064	0.104	0.023	-0.11	0.556	-3.421	6.2e-4	0.09
	ENSG00000129226.13	CD68	46.355	63.712	28.4	-1.138	0.291	-3.419	6.3e-4	0.09
	ENSG00000082212.12	ME2	68.283	78.309	57.911	-0.429	0.108	-3.418	6.3e-4	0.09
	ENSG00000179387.9	ELMOD2	23.779	22.664	24.933	0.132	0.074	3.418	6.3e-4	0.09
	ENSG00000239882.7	CYP21A1P	0.291	0.399	0.179	-0.247	0.537	-3.417	6.3e-4	0.09
	ENSG00000123130.16	ACOT9	51.334	48.054	54.727	0.184	0.088	3.417	6.3e-4	0.09
	ENSG00000165661.16	QSOX2	6.067	6.321	5.804	-0.106	0.106	-3.41	6.5e-4	0.092
	ENSG00000240764.3	PCDHGC5	2.487	3.089	1.865	-0.513	0.249	-3.403	6.7e-4	0.093
	ENSG00000129038.15	LOXL1	39.319	31.529	47.378	0.573	0.194	3.401	6.7e-4	0.093
	ENSG00000143382.14	ADAMTSL4	21.624	24.761	18.378	-0.411	0.138	-3.401	6.7e-4	0.093
	ENSG00000137124.7	ALDH1B1	39.947	25.034	55.374	1.115	0.35	3.401	6.7e-4	0.093
	ENSG00000127083.7	OMD	64.67	41.285	88.862	1.088	0.34	3.398	6.8e-4	0.094
	ENSG00000155659.14	VSIG4	25.263	31.485	18.826	-0.712	0.291	-3.396	6.8e-4	0.094
	ENSG00000110104.11	CCDC86	10.186	12.301	7.999	-0.564	0.158	-3.394	6.9e-4	0.094
	ENSG00000111799.20	COL12A1	40.928	32.239	49.917	0.615	0.208	3.394	6.9e-4	0.094
	ENSG00000175264.7	CHST1	6.056	8.672	3.35	-1.153	0.332	-3.394	6.9e-4	0.094
	ENSG00000147872.9	PLIN2	42.124	50.891	33.055	-0.608	0.23	-3.393	6.9e-4	0.094
	ENSG00000100156.10	SLC16A8	3.177	2.176	4.213	0.715	0.263	3.391	7.0e-4	0.094
	ENSG00000117632.22	STMN1	29.955	25.113	34.963	0.462	0.14	3.389	7.0e-4	0.094
	ENSG00000197375.12	SLC22A5	10.766	11.461	10.047	-0.174	0.11	-3.387	7.1e-4	0.095
	ENSG00000196517.11	SLC6A9	4.029	5.433	2.576	-0.847	0.288	-3.384	7.1e-4	0.095
	ENSG00000090530.9	P3H2	11.081	8.883	13.355	0.539	0.22	3.384	7.2e-4	0.095
	ENSG00000089505.17	CMTM1	3.362	4.46	2.226	-0.759	0.292	-3.382	7.2e-4	0.095
	ENSG00000234114.8	CCHCR1	0.575	0.894	0.245	-0.606	0.566	-3.376	7.3e-4	0.096
	ENSG00000166946.13	CCNDBP1	49.577	44.545	54.783	0.293	0.1	3.376	7.3e-4	0.096
	ENSG00000188706.12	ZDHHC9	16.714	20.993	12.288	-0.727	0.174	-3.376	7.4e-4	0.096
	ENSG00000282608.1	ADORA3	4.127	5.401	2.808	-0.749	0.375	-3.376	7.4e-4	0.096
	ENSG00000126803.9	HSPA2	24.967	19.88	30.23	0.581	0.23	3.374	7.4e-4	0.096
	ENSG00000285154.1	AC243837.5	0.364	0.567	0.154	-0.441	0.536	-3.374	7.4e-4	0.096
	ENSG00000144136.10	SLC20A1	36.238	45.333	26.829	-0.735	0.207	-3.374	7.4e-4	0.096
	ENSG00000132321.16	IQCA1	1.644	1.111	2.194	0.597	0.292	3.372	7.5e-4	0.096
	ENSG00000151320.10	AKAP6	126.337	115.258	137.797	0.256	0.13	3.369	7.5e-4	0.096
	ENSG00000167772.11	ANGPTL4	22.447	32.977	11.555	-1.436	0.439	-3.369	7.6e-4	0.096
	ENSG00000091137.12	SLC26A4	10.121	4.681	15.749	1.56	0.512	3.367	7.6e-4	0.097
	ENSG00000137474.20	MYO7A	3.34	3.513	3.16	-0.118	0.184	-3.365	7.7e-4	0.097
	ENSG00000196420.7	S100A5	0.807	0.255	1.377	0.921	0.654	3.359	7.8e-4	0.099
	ENSG00000149418.10	ST14	2.097	3.126	1.033	-1.021	0.37	-3.357	7.9e-4	0.099
	ENSG00000172831.11	CES2	27.182	24.016	30.457	0.331	0.128	3.353	8.0e-4	0.1
	ENSG00000186073.12	C15orf41	28.022	23.249	32.959	0.486	0.109	3.352	8.0e-4	0.1
	ENSG00000205362.11	MT1A	16.722	24.212	8.973	-1.338	0.526	-3.351	8.0e-4	0.1
	ENSG00000218980.2	FTH1P15	2.457	4.128	0.728	-1.569	0.487	-3.345	8.2e-4	0.102
	ENSG00000174738.12	NR1D2	48.154	41.03	55.524	0.427	0.137	3.341	8.3e-4	0.103
	ENSG00000164932.12	CTHRC1	16.297	13.083	19.621	0.55	0.274	3.335	8.5e-4	0.105
	ENSG00000163584.17	RPL22L1	38.612	51.196	25.594	-0.973	0.22	-3.333	8.6e-4	0.105
	ENSG00000254965.1	C1DP5	1.128	0.112	2.18	1.515	0.92	3.325	8.9e-4	0.108
	ENSG00000256835.1	AC005294.1	3.731	0.593	6.978	2.324	1.01	3.321	9.0e-4	0.109
	ENSG00000230570.1	AL139095.3	0.066	0.114	0.017	-0.131	0.828	-3.319	9.0e-4	0.109
	ENSG00000048540.14	LMO3	19.79	14.865	24.885	0.706	0.252	3.316	9.1e-4	0.111
	ENSG00000072274.12	TFRC	43.245	48.354	37.959	-0.341	0.175	-3.314	9.2e-4	0.111
	ENSG00000198668.10	CALM1	393.516	337.533	451.43	0.418	0.103	3.309	9.3e-4	0.112
	ENSG00000078401.6	EDN1	4.359	2.797	5.975	0.877	0.314	3.309	9.4e-4	0.112
	ENSG00000133107.14	TRPC4	2.517	3.362	1.642	-0.723	0.337	-3.307	9.4e-4	0.112
	ENSG00000179152.19	TCAIM	30.62	27.485	33.863	0.292	0.066	3.306	9.5e-4	0.112
	ENSG00000116983.12	HPCAL4	0.618	0.961	0.263	-0.635	0.561	-3.304	9.5e-4	0.112
	ENSG00000145861.7	C1QTNF2	5.035	3.744	6.369	0.635	0.24	3.304	9.5e-4	0.112
	ENSG00000017483.14	SLC38A5	9.259	12.885	5.508	-1.093	0.367	-3.303	9.6e-4	0.112
	ENSG00000167711.13	SERPINF2	0.442	0.602	0.277	-0.328	0.437	-3.302	9.6e-4	0.112
	ENSG00000163681.14	SLMAP	223.336	196.087	251.524	0.358	0.121	3.301	9.6e-4	0.112
	ENSG00000138674.16	SEC31A	182.593	173.773	191.718	0.141	0.086	3.299	9.7e-4	0.113
	ENSG00000180628.14	PCGF5	54.831	46.704	63.237	0.429	0.163	3.297	9.8e-4	0.113
	ENSG00000143416.20	SELENBP1	33.291	38.44	27.965	-0.445	0.176	-3.294	9.9e-4	0.114
	ENSG00000100644.16	HIF1A	131.03	156.361	104.825	-0.572	0.185	-3.289	0.001	0.115
	ENSG00000278555.4	LILRB4	0.282	0.45	0.107	-0.389	0.771	-3.288	0.001	0.115
	ENSG00000099860.8	GADD45B	141.453	198.846	82.08	-1.266	0.336	-3.287	0.001	0.115
	ENSG00000142910.15	TINAGL1	106.807	86.168	128.158	0.567	0.156	3.286	0.001	0.115
	ENSG00000077684.15	JADE1	28.862	31.606	26.023	-0.271	0.113	-3.286	0.001	0.115
	ENSG00000173120.14	KDM2A	55.76	57.873	53.573	-0.109	0.054	-3.284	0.001	0.116
	ENSG00000188549.12	CCDC9B	51.675	58.384	44.735	-0.377	0.13	-3.282	0.001	0.116
	ENSG00000108946.14	PRKAR1A	629.13	570.833	689.438	0.272	0.153	3.282	0.001	0.116
	ENSG00000184378.2	ACTRT3	1.525	1.732	1.31	-0.242	0.131	-3.28	0.001	0.116
	ENSG00000138190.16	EXOC6	18.307	19.124	17.462	-0.124	0.115	3.278	0.001	0.116
	ENSG00000173221.13	GLRX	132.725	188.407	75.123	-1.315	0.347	-3.277	0.001	0.116
	ENSG00000137942.16	FNBP1L	19.586	18.206	21.013	0.197	0.097	3.277	0.001	0.116
	ENSG00000175182.14	FAM131A	16.083	17.855	14.25	-0.306	0.1	-3.277	0.001	0.116
	ENSG00000159958.6	TNFRSF13C	0.642	0.838	0.439	-0.353	0.286	-3.276	0.001	0.116
	ENSG00000142512.14	SIGLEC10	3.862	4.891	2.798	-0.633	0.215	-3.275	0.001	0.116
	ENSG00000266173.6	STRADA	45.281	50.565	39.816	-0.337	0.089	-3.274	0.001	0.116
	ENSG00000169715.14	MT1E	132.003	179.729	82.632	-1.112	0.344	-3.268	0.001	0.118
	ENSG00000198889.4	DCAF12L1	0.067	0.018	0.118	0.136	0.868	3.266	0.001	0.119
	ENSG00000156162.16	DPY19L4	24.556	22.425	26.759	0.245	0.108	3.265	0.001	0.119
	ENSG00000175287.18	PHYHD1	23.618	27.688	19.408	-0.491	0.183	-3.262	0.001	0.12
	ENSG00000134508.12	CABLES1	12.877	10.986	14.834	0.402	0.189	3.259	0.001	0.12
	ENSG00000129988.5	LBP	0.662	1.015	0.297	-0.635	0.604	-3.259	0.001	0.12
	ENSG00000000938.12	FGR	4.431	5.218	3.617	-0.43	0.235	-3.257	0.001	0.12
	ENSG00000179051.13	RCC2	15.847	17.879	13.745	-0.357	0.084	-3.257	0.001	0.12
	ENSG00000233573.9	TRIM31	0.098	0.144	0.05	-0.124	0.554	-3.255	0.001	0.121
	ENSG00000121775.17	TMEM39B	9.919	12.596	7.149	-0.739	0.147	-3.253	0.001	0.121
	ENSG00000122547.10	EEPD1	10.361	12.434	8.216	-0.544	0.146	-3.25	0.001	0.122
	ENSG00000155016.17	CYP2U1	14.343	12.88	15.856	0.28	0.094	3.248	0.001	0.123
	ENSG00000258947.6	TUBB3	3.033	3.655	2.391	-0.457	0.264	-3.244	0.001	0.124
	ENSG00000137959.15	IFI44L	35.635	22.871	48.84	1.062	0.27	3.243	0.001	0.124
	ENSG00000233348.10	BAG6	64.212	72.256	55.891	-0.365	0.227	-3.24	0.001	0.125
	ENSG00000123106.10	CCDC91	61.458	57.461	65.593	0.188	0.068	3.24	0.001	0.125
	ENSG00000198862.13	LTN1	22.507	21.272	23.784	0.154	0.079	3.237	0.001	0.125
	ENSG00000196588.15	MKL1	26.829	28.473	25.13	-0.174	0.094	-3.237	0.001	0.125
	ENSG00000164949.7	GEM	119.867	78.644	162.513	1.038	0.383	3.237	0.001	0.125
	ENSG00000163661.3	PTX3	7.079	9.805	4.26	-1.039	0.443	-3.234	0.001	0.126
	ENSG00000189337.16	KAZN	8.362	6.729	10.05	0.516	0.108	3.233	0.001	0.126
	ENSG00000164074.15	ABHD18	12.092	11.268	12.944	0.185	0.133	3.229	0.001	0.127
	ENSG00000211448.11	DIO2	13.034	20.508	5.303	-1.771	0.409	-3.228	0.001	0.127
	ENSG00000016391.10	CHDH	2.667	3.262	2.052	-0.482	0.237	-3.227	0.001	0.127
	ENSG00000173726.10	TOMM20	88.346	82.775	94.11	0.183	0.065	3.226	0.001	0.127
	ENSG00000109321.10	AREG	5.568	7.973	3.079	-1.138	0.495	-3.219	0.001	0.13
	ENSG00000214711.9	CAPN14	0.605	0.405	0.811	0.367	0.331	3.218	0.001	0.13
	ENSG00000239497.7	LY6G5B	0.656	1.131	0.165	-0.872	0.817	-3.214	0.001	0.132
	ENSG00000074219.13	TEAD2	70.723	89.003	51.813	-0.769	0.156	-3.213	0.001	0.132
	ENSG00000123374.10	CDK2	14.85	17.712	11.889	-0.538	0.169	-3.21	0.001	0.132
	ENSG00000197249.13	SERPINA1	19.974	28.613	11.037	-1.299	0.453	-3.21	0.001	0.132
	ENSG00000157193.15	LRP8	5.858	7.691	3.961	-0.809	0.277	-3.209	0.001	0.133
	ENSG00000155749.12	ALS2CR12	16.488	14.174	18.881	0.39	0.175	3.205	0.001	0.134
	ENSG00000127589.4	TUBBP1	0.091	0.131	0.05	-0.108	0.414	-3.203	0.001	0.134
	ENSG00000133069.15	TMCC2	3.257	4.027	2.46	-0.539	0.268	-3.201	0.001	0.135
	ENSG00000229183.8	PGA4	0.531	0.789	0.264	-0.501	0.668	-3.198	0.001	0.136
	ENSG00000105835.11	NAMPT	284.343	365.99	199.88	-0.869	0.286	-3.196	0.001	0.137
	ENSG00000198959.11	TGM2	361.638	447.895	272.406	-0.715	0.207	-3.191	0.001	0.138
	ENSG00000106823.12	ECM2	60.261	42.605	78.527	0.867	0.259	3.191	0.001	0.138
	ENSG00000112685.13	EXOC2	16.286	15.449	17.152	0.142	0.065	3.187	0.001	0.139
	ENSG00000214223.4	HNRNPA1P10	0.34	0.479	0.196	-0.307	0.361	-3.184	0.001	0.14
	ENSG00000198211.8	AC092143.1	0.191	0.324	0.054	-0.329	0.79	-3.184	0.001	0.14
	ENSG00000211968.3	IGHV1-58	0.985	1.843	0.097	-1.373	1.169	-3.184	0.001	0.14
	ENSG00000229754.1	CXCR2P1	0.166	0.259	0.071	-0.233	0.554	-3.184	0.001	0.14
	ENSG00000115594.11	IL1R1	82.169	106.91	56.575	-0.906	0.295	-3.182	0.001	0.14
	ENSG00000164379.6	FOXQ1	0.051	0.087	0.013	-0.102	0.757	-3.181	0.001	0.14
	ENSG00000275911.3	NDE1	24.321	23.486	25.185	0.097	0.064	3.181	0.001	0.14
	ENSG00000125144.13	MT1G	26.027	47.074	4.253	-3.194	0.731	-3.177	0.001	0.141
	ENSG00000282421.1	IGHV3-69-1	2.885	5.013	0.684	-1.836	0.867	-3.173	0.002	0.143
	ENSG00000140682.18	TGFB1I1	67.183	53.95	80.872	0.575	0.183	3.168	0.002	0.145
	ENSG00000181350.11	LRRC75A	18.573	16.918	20.285	0.248	0.087	3.163	0.002	0.147
	ENSG00000170522.9	ELOVL6	10.131	11.941	8.259	-0.483	0.186	-3.162	0.002	0.147
	ENSG00000243955.5	GSTA1	0.176	0.026	0.332	0.377	1.045	3.16	0.002	0.148
	ENSG00000151012.13	SLC7A11	5.061	6.458	3.615	-0.693	0.257	-3.159	0.002	0.148
	ENSG00000244432.2	RPL39P28	4.271	0.819	7.842	2.281	0.995	3.157	0.002	0.149
	ENSG00000205578.5	POM121B	0.666	0.978	0.343	-0.558	0.442	-3.156	0.002	0.149
	ENSG00000088320.3	REM1	2.938	2.365	3.532	0.43	0.195	3.151	0.002	0.151
	ENSG00000198517.9	MAFK	34.101	27.937	40.478	0.519	0.185	3.149	0.002	0.151
	ENSG00000152192.7	POU4F1	0.017	0.003	0.032	0.041	0.953	3.146	0.002	0.152
	ENSG00000049541.10	RFC2	12.57	14.878	10.182	-0.506	0.146	-3.146	0.002	0.152
	ENSG00000118785.13	SPP1	265.574	411.777	114.328	-1.84	0.583	-3.144	0.002	0.153
	ENSG00000225697.12	SLC26A6	13.514	15.903	11.044	-0.489	0.109	-3.142	0.002	0.153
	ENSG00000163823.3	CCR1	4.608	5.82	3.354	-0.647	0.297	-3.14	0.002	0.154
	ENSG00000163154.5	TNFAIP8L2	3.322	4.174	2.44	-0.589	0.251	-3.139	0.002	0.154
	ENSG00000270472.2	IGHV3OR16-9	0.712	1.27	0.134	-1.001	0.983	-3.136	0.002	0.155
	ENSG00000227109.1	CRIP1P3	1.201	1.735	0.649	-0.73	0.955	-3.135	0.002	0.155
	ENSG00000134313.15	KIDINS220	51.494	49.156	53.913	0.131	0.065	3.134	0.002	0.156
	ENSG00000234009.1	RPL5P34	0.132	0.225	0.037	-0.24	0.659	-3.128	0.002	0.158
	ENSG00000175894.15	TSPEAR	0.465	0.713	0.208	-0.504	0.651	-3.128	0.002	0.158
	ENSG00000258577.1	SNRPGP1	2.7	0.304	5.178	2.244	1.206	3.126	0.002	0.158
	ENSG00000274100.1	AL627230.1	8.678	15.235	1.896	-2.487	0.746	-3.126	0.002	0.158
	ENSG00000164645.2	TEX47	0.117	0.204	0.026	-0.231	0.911	-3.125	0.002	0.158
	ENSG00000100030.14	MAPK1	71.572	68.578	74.669	0.121	0.08	3.124	0.002	0.158
	ENSG00000108239.8	TBC1D12	7.465	6.823	8.129	0.223	0.088	3.12	0.002	0.16
	ENSG00000007402.11	CACNA2D2	9.121	11.611	6.545	-0.741	0.321	-3.118	0.002	0.16
	ENSG00000137841.11	PLCB2	9.971	11.372	8.522	-0.378	0.23	-3.118	0.002	0.16
	ENSG00000125845.6	BMP2	4.565	5.834	3.253	-0.684	0.231	-3.117	0.002	0.16
	ENSG00000071054.16	MAP4K4	103.812	131.86	74.796	-0.81	0.223	-3.116	0.002	0.161
	ENSG00000175489.9	LRRC25	3.011	3.557	2.446	-0.403	0.189	-3.112	0.002	0.162
	ENSG00000077327.15	SPAG6	0.059	0.025	0.094	0.093	0.654	3.11	0.002	0.163
	ENSG00000283706.1	PRSS50	0.258	0.072	0.451	0.436	0.825	3.107	0.002	0.164
	ENSG00000174099.11	MSRB3	148.285	135.975	161.019	0.242	0.11	3.107	0.002	0.164
	ENSG00000147364.16	FBXO25	34.592	31.113	38.19	0.287	0.076	3.107	0.002	0.164
	ENSG00000198677.10	TTC37	70.654	65.479	76.008	0.212	0.08	3.106	0.002	0.164
	ENSG00000155755.18	TMEM237	30.735	25.469	36.182	0.49	0.152	3.105	0.002	0.164
	ENSG00000169251.12	NMD3	59.987	55.3	64.835	0.226	0.081	3.103	0.002	0.165
	ENSG00000275463.4	LILRB2	0.437	0.699	0.165	-0.544	0.775	-3.101	0.002	0.165
	ENSG00000185499.16	MUC1	7.794	10.97	4.509	-1.12	0.317	-3.1	0.002	0.165
	ENSG00000126106.13	TMEM53	7.231	8.359	6.064	-0.406	0.139	-3.099	0.002	0.165
	ENSG00000111269.2	CREBL2	23.966	21.613	26.401	0.277	0.098	3.099	0.002	0.165
	ENSG00000121211.7	MND1	1.401	0.746	2.079	0.819	0.425	3.098	0.002	0.165
	ENSG00000005513.9	SOX8	2.281	1.818	2.759	0.416	0.235	3.096	0.002	0.166
	ENSG00000239672.7	NME1	33.072	41.242	24.62	-0.721	0.205	-3.09	0.002	0.169
	ENSG00000113889.12	KNG1	0.182	0.249	0.112	-0.168	0.416	-3.087	0.002	0.17
	ENSG00000179994.10	SPDYE7P	0.266	0.438	0.089	-0.401	0.685	-3.086	0.002	0.17
	ENSG00000138061.11	CYP1B1	25.3	31.476	18.912	-0.706	0.285	-3.083	0.002	0.17
	ENSG00000171302.16	CANT1	26.235	29.027	23.347	-0.303	0.107	-3.082	0.002	0.17
	ENSG00000142583.17	SLC2A5	3.2	3.938	2.437	-0.523	0.209	-3.082	0.002	0.17
	ENSG00000108797.11	CNTNAP1	8.217	9.052	7.353	-0.267	0.13	-3.082	0.002	0.17
	ENSG00000176454.13	LPCAT4	31.417	35.704	26.983	-0.391	0.164	-3.082	0.002	0.17
	ENSG00000021355.12	SERPINB1	56.933	66.442	47.097	-0.488	0.168	-3.079	0.002	0.171
	ENSG00000152778.8	IFIT5	13.024	11.664	14.43	0.285	0.108	3.077	0.002	0.172
	ENSG00000213694.3	S1PR3	17.997	21.144	14.741	-0.492	0.166	-3.077	0.002	0.172
	ENSG00000158869.10	FCER1G	45.989	59.897	31.602	-0.901	0.388	-3.075	0.002	0.173
	ENSG00000280210.1	VN1R85P	6.286	4.692	7.936	0.651	0.2	3.074	0.002	0.173
	ENSG00000115993.12	TRAK2	106.998	99.226	115.038	0.211	0.093	3.073	0.002	0.173
	ENSG00000183019.7	MCEMP1	1.374	2.092	0.631	-0.923	0.664	-3.069	0.002	0.175
	ENSG00000136286.14	MYO1G	2.463	3.057	1.849	-0.51	0.248	-3.069	0.002	0.175
	ENSG00000198839.9	ZNF277	25.763	24.134	27.448	0.179	0.096	3.067	0.002	0.175
	ENSG00000069399.14	BCL3	20.502	23.618	17.278	-0.43	0.191	-3.066	0.002	0.175
	ENSG00000243406.6	MRPS31P5	15.385	14.194	16.617	0.213	0.15	3.065	0.002	0.175
	ENSG00000075426.11	FOSL2	61.986	72.826	50.774	-0.512	0.206	-3.065	0.002	0.175
	ENSG00000220773.1	RPSAP44	0.378	0.142	0.622	0.507	0.639	3.064	0.002	0.175
	ENSG00000163331.11	DAPL1	1.779	0.885	2.703	0.974	0.512	3.063	0.002	0.175
	ENSG00000019991.16	HGF	19.52	26.472	12.329	-1.043	0.369	-3.063	0.002	0.175
	ENSG00000162869.15	PPP1R21	25.524	22.086	29.081	0.382	0.1	3.063	0.002	0.175
	ENSG00000107104.18	KANK1	123.699	108.418	139.508	0.361	0.121	3.057	0.002	0.178
	ENSG00000227249.1	AC000374.1	0.157	0.052	0.265	0.265	0.764	3.057	0.002	0.178
	ENSG00000138442.9	WDR12	33.019	38.52	27.328	-0.48	0.115	-3.056	0.002	0.178
	ENSG00000136152.14	COG3	37.53	36.429	38.669	0.084	0.071	3.055	0.002	0.178
	ENSG00000136267.13	DGKB	2.64	3.211	2.049	-0.466	0.316	-3.054	0.002	0.178
	ENSG00000138386.16	NAB1	73.158	66.444	80.104	0.266	0.087	3.053	0.002	0.178
	ENSG00000203747.10	FCGR3A	40.005	53.228	26.327	-0.989	0.393	-3.052	0.002	0.178
	ENSG00000276799.2	WNT9B	0.765	1.012	0.509	-0.416	0.31	-3.052	0.002	0.178
	ENSG00000123999.4	INHA	6.044	8.708	3.289	-1.179	0.539	-3.05	0.002	0.178
	ENSG00000101017.13	CD40	16.613	19.747	13.372	-0.53	0.174	-3.05	0.002	0.178
	ENSG00000159388.5	BTG2	106.109	134.219	77.03	-0.793	0.306	-3.049	0.002	0.178
	ENSG00000171631.14	P2RY6	2.844	3.313	2.359	-0.361	0.23	-3.048	0.002	0.178
	ENSG00000108846.15	ABCC3	20.935	29.349	12.231	-1.198	0.413	-3.046	0.002	0.179
	ENSG00000147145.12	LPAR4	2.373	1.93	2.831	0.387	0.241	3.044	0.002	0.18
	ENSG00000165507.8	DEPP1	158.615	216.636	98.594	-1.128	0.372	-3.044	0.002	0.18
	ENSG00000129295.8	LRRC6	7.314	5.967	8.708	0.479	0.215	3.043	0.002	0.18
	ENSG00000164828.17	SUN1	149.475	137.789	161.563	0.228	0.094	3.042	0.002	0.18
	ENSG00000233369.7	GTF2IP4	49.723	44.375	55.255	0.31	0.102	3.041	0.002	0.181
	ENSG00000211900.2	IGHJ6	2.903	5.478	0.239	-2.386	1.21	-3.04	0.002	0.181
	ENSG00000198805.11	PNP	25.189	34.035	16.039	-1.04	0.33	-3.039	0.002	0.181
	ENSG00000198643.6	FAM3D	0.11	0.184	0.035	-0.194	0.866	-3.038	0.002	0.181
	ENSG00000282399.1	IGHV1-69D	2.084	3.587	0.529	-1.585	0.807	-3.037	0.002	0.181
	ENSG00000167306.19	MYO5B	9.43	8.538	10.353	0.251	0.26	3.034	0.002	0.182
	ENSG00000166398.12	KIAA0355	26.322	26.507	26.13	-0.02	0.078	3.03	0.002	0.184
	ENSG00000080603.16	SRCAP	32.898	35.132	30.588	-0.194	0.072	-3.03	0.002	0.184
	ENSG00000115241.10	PPM1G	28.193	32.474	23.764	-0.435	0.121	-3.029	0.002	0.184
	ENSG00000143321.18	HDGF	157.921	189.177	125.587	-0.587	0.128	-3.029	0.002	0.184
	ENSG00000159231.5	CBR3	5.841	5.082	6.628	0.327	0.14	3.027	0.002	0.185
	ENSG00000275063.1	AC233755.1	2.407	4.249	0.501	-1.806	0.842	-3.026	0.002	0.185
	ENSG00000134684.10	YARS	49.848	56.85	42.604	-0.408	0.104	-3.025	0.002	0.185
	ENSG00000178338.10	ZNF354B	135.215	80.602	191.711	1.24	0.445	3.024	0.002	0.185
	ENSG00000109475.16	RPL34	1101.12	926.701	1281.56	0.467	0.131	3.024	0.002	0.185
	ENSG00000118702.9	GHRH	2.725	4.063	1.342	-1.112	0.65	-3.023	0.002	0.185
	ENSG00000213023.10	SYT3	0.206	0.309	0.099	-0.252	0.422	-3.023	0.003	0.185
	ENSG00000105639.18	JAK3	2.908	3.38	2.419	-0.357	0.2	-3.022	0.003	0.185
	ENSG00000182107.6	TMEM30B	7.923	5.741	10.18	0.73	0.354	3.019	0.003	0.187
	ENSG00000275565.4	ALOX5	7.819	9.108	6.486	-0.433	0.185	-3.018	0.003	0.187
	ENSG00000143110.11	C1orf162	18.011	23.728	12.097	-0.917	0.315	-3.017	0.003	0.187
	ENSG00000196914.8	ARHGEF12	96.518	90.817	102.415	0.172	0.067	3.013	0.003	0.189
	ENSG00000185479.5	KRT6B	0.024	0.04	0.008	-0.045	0.891	-3.011	0.003	0.19
	ENSG00000097046.12	CDC7	2.247	2.711	1.767	-0.423	0.334	-3.007	0.003	0.191
	ENSG00000106089.11	STX1A	6.528	9.099	3.868	-1.053	0.318	-3.007	0.003	0.191
	ENSG00000100906.10	NFKBIA	195.462	250.516	138.51	-0.85	0.23	-3.005	0.003	0.191
	ENSG00000064995.16	TAF11	20.711	24.002	17.307	-0.45	0.116	-3.005	0.003	0.191
	ENSG00000133985.2	TTC9	2.472	2.125	2.831	0.294	0.157	3.005	0.003	0.191
	ENSG00000128923.10	MINDY2	27.027	24.288	29.861	0.287	0.108	3.005	0.003	0.191
	ENSG00000105971.14	CAV2	139.506	129.016	150.357	0.219	0.124	3.003	0.003	0.191
	ENSG00000085719.12	CPNE3	125.975	126.505	125.427	-0.012	0.061	3.003	0.003	0.191
	ENSG00000095777.15	MYO3A	0.679	0.459	0.906	0.386	0.56	3.003	0.003	0.191
	ENSG00000227835.8	CARM1P1	0.757	1.185	0.313	-0.735	0.519	-3.002	0.003	0.191
	ENSG00000169668.11	BCRP2	0.938	1.21	0.656	-0.416	0.298	-3.002	0.003	0.191
	ENSG00000144867.11	SRPRB	37.781	45.622	29.67	-0.604	0.115	-3.002	0.003	0.191
	ENSG00000133048.12	CHI3L1	1.958	2.396	1.505	-0.439	0.371	-3	0.003	0.191
	ENSG00000088854.12	C20orf194	18.242	16.862	19.67	0.211	0.087	2.999	0.003	0.192
	ENSG00000020577.13	SAMD4A	98.928	87.79	110.451	0.328	0.118	2.999	0.003	0.192
	ENSG00000016082.14	ISL1	0.164	0.045	0.287	0.301	0.916	2.998	0.003	0.192
	ENSG00000276484.1	AC126755.5	1.106	0.325	1.915	1.138	0.713	2.997	0.003	0.192
	ENSG00000162600.11	OMA1	62.415	60.385	64.515	0.094	0.106	2.995	0.003	0.193
	ENSG00000090013.10	BLVRB	49.611	55.291	43.735	-0.332	0.117	-2.993	0.003	0.193
	ENSG00000130956.13	HABP4	19.688	17.511	21.94	0.309	0.13	2.993	0.003	0.193
	ENSG00000136783.9	NIPSNAP3A	18.582	15.873	21.384	0.408	0.138	2.992	0.003	0.193
	ENSG00000168995.13	SIGLEC7	1.567	2.214	0.899	-0.759	0.465	-2.991	0.003	0.193
	ENSG00000196083.9	IL1RAP	42.563	47.612	37.34	-0.342	0.23	-2.99	0.003	0.193
	ENSG00000053372.4	MRTO4	10.9	12.783	8.953	-0.47	0.132	-2.99	0.003	0.193
	ENSG00000151136.14	BTBD11	0.72	0.958	0.474	-0.41	0.286	-2.99	0.003	0.193
	ENSG00000164694.16	FNDC1	4.143	2.985	5.34	0.67	0.38	2.99	0.003	0.193
	ENSG00000130810.19	PPAN	14.001	15.66	12.285	-0.327	0.116	-2.988	0.003	0.193
	ENSG00000137831.14	UACA	99.025	84.691	113.853	0.423	0.171	2.988	0.003	0.193
	ENSG00000125945.14	ZNF436	15.237	14.109	16.404	0.204	0.09	2.987	0.003	0.193
	ENSG00000168490.13	PHYHIP	5.481	8.074	2.798	-1.257	0.32	-2.986	0.003	0.194
	ENSG00000225193.5	RPS12P26	8.193	11.862	4.398	-1.253	0.447	-2.984	0.003	0.195
	ENSG00000123094.15	RASSF8	74.796	87.822	61.321	-0.511	0.128	-2.983	0.003	0.195
	ENSG00000067177.14	PHKA1	8.764	9.969	7.518	-0.365	0.108	-2.982	0.003	0.195
	ENSG00000106952.7	TNFSF8	4.032	5.351	2.669	-0.792	0.35	-2.98	0.003	0.196
	ENSG00000111676.14	ATN1	54.903	60.03	49.599	-0.27	0.085	-2.98	0.003	0.196
	ENSG00000185149.5	NPY2R	0.141	0.225	0.055	-0.216	0.741	-2.977	0.003	0.197
	ENSG00000118231.4	CRYGD	0.164	0.304	0.02	-0.355	1.215	-2.975	0.003	0.198
	ENSG00000266074.8	BAHCC1	10.754	12.357	9.095	-0.404	0.162	-2.973	0.003	0.199
	ENSG00000135245.9	HILPDA	27.689	38.047	16.973	-1.119	0.391	-2.973	0.003	0.199
	ENSG00000227379.2	PPIAP2	0.458	0.776	0.129	-0.653	0.71	-2.971	0.003	0.199
	ENSG00000139971.15	C14orf37	61.571	50.534	72.988	0.522	0.155	2.97	0.003	0.2
	ENSG00000172201.11	ID4	54.442	38.331	71.109	0.875	0.265	2.969	0.003	0.2
	ENSG00000115107.19	STEAP3	6.569	7.646	5.455	-0.422	0.21	-2.968	0.003	0.2
	ENSG00000122122.9	SASH3	3.642	4.135	3.131	-0.314	0.254	-2.967	0.003	0.2
	ENSG00000160785.13	SLC25A44	15.325	17.585	12.987	-0.41	0.095	-2.967	0.003	0.2
	ENSG00000130720.12	FIBCD1	0.351	0.547	0.148	-0.431	0.587	-2.963	0.003	0.202
	ENSG00000167554.14	ZNF610	6.569	5.515	7.659	0.41	0.126	2.962	0.003	0.202
	ENSG00000072422.16	RHOBTB1	19.796	15.457	24.284	0.619	0.142	2.959	0.003	0.204
	ENSG00000100485.11	SOS2	37.551	36.844	38.282	0.054	0.062	2.958	0.003	0.204
	ENSG00000120457.11	KCNJ5	7.736	9.932	5.464	-0.758	0.309	-2.957	0.003	0.204
	ENSG00000211934.3	IGHV1-2	3.698	6.496	0.803	-2.055	0.813	-2.957	0.003	0.204
	ENSG00000143768.12	LEFTY2	7.515	4.361	10.778	1.136	0.454	2.956	0.003	0.204
	ENSG00000196460.13	RFX8	1.016	1.425	0.594	-0.605	0.336	-2.953	0.003	0.205
	ENSG00000054965.10	FAM168A	34.751	37.544	31.862	-0.23	0.053	-2.953	0.003	0.205
	ENSG00000280912.1	SDHAP2	11.522	9.199	13.926	0.549	0.267	2.953	0.003	0.205
	ENSG00000145248.6	SLC10A4	1.579	0.806	2.378	0.904	0.547	2.952	0.003	0.205
	ENSG00000157557.11	ETS2	84.905	103.45	65.722	-0.647	0.247	-2.951	0.003	0.205
	ENSG00000196776.15	CD47	76.284	67.716	85.148	0.326	0.082	2.95	0.003	0.206
	ENSG00000068976.13	PYGM	24.181	28.896	19.303	-0.558	0.252	-2.949	0.003	0.206
	ENSG00000134470.20	IL15RA	14.75	17.2	12.216	-0.462	0.198	-2.948	0.003	0.207
	ENSG00000168386.18	FILIP1L	152.628	120.587	185.773	0.619	0.242	2.947	0.003	0.207
	ENSG00000171051.8	FPR1	7.94	9.592	6.231	-0.551	0.308	-2.946	0.003	0.207
	ENSG00000180999.10	C1orf105	9.048	12.014	5.979	-0.899	0.463	-2.944	0.003	0.208
	ENSG00000248923.1	MTND5P11	1.258	1.706	0.795	-0.592	0.414	-2.943	0.003	0.208
	ENSG00000134285.10	FKBP11	10.236	10.845	9.607	-0.159	0.171	-2.942	0.003	0.209
	ENSG00000122557.9	HERPUD2	31.789	32.13	31.437	-0.031	0.049	2.94	0.003	0.209
	ENSG00000182508.13	LHFPL1	1.603	1.356	1.858	0.279	0.269	2.938	0.003	0.21
	ENSG00000082175.14	PGR	15.419	12.196	18.754	0.582	0.178	2.934	0.003	0.213
	ENSG00000182103.4	FAM181B	2.093	2.553	1.617	-0.441	0.219	-2.933	0.003	0.213
	ENSG00000156172.5	C8orf37	2.855	3.192	2.507	-0.257	0.103	-2.931	0.003	0.213
	ENSG00000111077.17	TNS2	118.832	132.033	105.175	-0.325	0.098	-2.931	0.003	0.213
	ENSG00000157168.18	NRG1	6.762	4.172	9.442	1.014	0.43	2.931	0.003	0.213
	ENSG00000173530.5	TNFRSF10D	8.489	11.212	5.672	-0.872	0.313	-2.93	0.003	0.213
	ENSG00000147234.10	FRMPD3	0.465	0.553	0.373	-0.177	0.266	-2.929	0.003	0.213
	ENSG00000165030.3	NFIL3	23.281	28.111	18.285	-0.594	0.203	-2.929	0.003	0.213
	ENSG00000165124.17	SVEP1	14.8	12.289	17.398	0.469	0.202	2.929	0.003	0.213
	ENSG00000138639.17	ARHGAP24	59.069	52.929	65.421	0.301	0.119	2.924	0.003	0.216
	ENSG00000241253.8	CFB	6.863	8.095	5.589	-0.465	0.281	-2.924	0.003	0.216
	ENSG00000237437.1	ASS1P12	0.584	0.857	0.301	-0.514	0.455	-2.922	0.003	0.216
	ENSG00000134686.18	PHC2	117.653	138.926	95.646	-0.534	0.158	-2.922	0.003	0.216
	ENSG00000115084.13	SLC35F5	96.107	83.435	109.216	0.384	0.128	2.921	0.003	0.216
	ENSG00000079277.19	MKNK1	55.201	61.597	48.584	-0.336	0.068	-2.92	0.004	0.217
	ENSG00000218772.2	FAM8A6P	0.063	0.016	0.111	0.129	0.88	2.919	0.004	0.217
	ENSG00000127241.16	MASP1	45.52	33.098	58.371	0.8	0.313	2.919	0.004	0.217
	ENSG00000135018.13	UBQLN1	72.75	68.283	77.371	0.178	0.062	2.915	0.004	0.219
	ENSG00000054793.13	ATP9A	23.353	20.51	26.294	0.344	0.136	2.914	0.004	0.219
	ENSG00000105559.11	PLEKHA4	37.956	44.838	30.835	-0.526	0.157	-2.911	0.004	0.221
	ENSG00000130055.13	GDPD2	1.52	1.211	1.84	0.361	0.219	2.909	0.004	0.222
	ENSG00000114850.6	SSR3	144.74	133.362	156.51	0.229	0.067	2.909	0.004	0.222
	ENSG00000156234.7	CXCL13	0.172	0.313	0.025	-0.357	1.117	-2.907	0.004	0.222
	ENSG00000116016.13	EPAS1	270.176	301.728	237.535	-0.344	0.083	-2.907	0.004	0.222
	ENSG00000187867.8	PALM3	0.462	0.326	0.603	0.274	0.326	2.907	0.004	0.222
	ENSG00000184371.13	CSF1	22.373	25.209	19.44	-0.359	0.144	-2.906	0.004	0.222
	ENSG00000139178.10	C1RL	53.371	68.485	37.737	-0.843	0.321	-2.906	0.004	0.222
	ENSG00000134339.8	SAA2	9.558	7.284	11.91	0.64	0.361	-2.905	0.004	0.222
	ENSG00000100196.10	KDELR3	18.447	15.286	21.717	0.48	0.204	2.905	0.004	0.222
	ENSG00000137628.16	DDX60	20.468	16.447	24.627	0.555	0.128	2.904	0.004	0.222
	ENSG00000198478.7	SH3BGRL2	9.917	8.438	11.447	0.399	0.153	2.904	0.004	0.222
	ENSG00000261972.5	CES5A	0.036	0.055	0.016	-0.054	0.695	-2.902	0.004	0.223
	ENSG00000121297.6	TSHZ3	6.74	5.633	7.885	0.422	0.095	2.901	0.004	0.223
	ENSG00000075391.16	RASAL2	34.554	31.727	37.478	0.234	0.102	2.901	0.004	0.223
	ENSG00000248208.1	WDR45P1	0.103	0.175	0.028	-0.192	0.822	-2.901	0.004	0.223
	ENSG00000149428.18	HYOU1	58.921	66.531	51.049	-0.376	0.112	-2.899	0.004	0.223
	ENSG00000198092.5	TMPRSS11F	0.035	0.003	0.068	0.091	1.092	2.899	0.004	0.223
	ENSG00000142748.12	FCN3	3.559	4.788	2.287	-0.816	0.503	-2.898	0.004	0.223
	ENSG00000163687.13	DNASE1L3	7.563	6.031	9.147	0.529	0.279	2.898	0.004	0.223
	ENSG00000136021.18	SCYL2	33.182	31.483	34.94	0.146	0.083	2.898	0.004	0.223
	ENSG00000109452.12	INPP4B	47.692	43.642	51.882	0.244	0.185	2.897	0.004	0.223
	ENSG00000063046.17	EIF4B	319.984	319.439	320.548	0.005	0.072	2.895	0.004	0.224
	ENSG00000124067.16	SLC12A4	48.903	45.4	52.527	0.206	0.117	2.895	0.004	0.224
	ENSG00000105369.9	CD79A	0.656	1.055	0.244	-0.724	0.68	-2.892	0.004	0.226
	ENSG00000153250.19	RBMS1	104.133	115.041	92.849	-0.306	0.1	-2.89	0.004	0.227
	ENSG00000110315.6	RNF141	46.373	40.365	52.588	0.373	0.14	2.889	0.004	0.227
	ENSG00000160208.12	RRP1B	9.48	10.393	8.536	-0.257	0.081	-2.887	0.004	0.228
	ENSG00000148158.16	SNX30	10.143	9.51	10.799	0.167	0.171	2.886	0.004	0.228
	ENSG00000122507.20	BBS9	17.544	16.114	19.024	0.227	0.101	2.884	0.004	0.23
	ENSG00000166959.7	MS4A8	0.086	0.131	0.039	-0.123	0.955	-2.883	0.004	0.23
	ENSG00000115468.11	EFHD1	59.776	43.524	76.588	0.801	0.318	2.881	0.004	0.23
	ENSG00000166111.9	SVOP	1.604	1.48	1.732	0.14	0.252	2.879	0.004	0.231
	ENSG00000183324.10	REC114	2.071	2.689	1.433	-0.601	0.477	-2.879	0.004	0.231
	ENSG00000128253.13	RFPL2	0.049	0.079	0.019	-0.082	0.664	-2.878	0.004	0.231
	ENSG00000270729.1	AC004853.1	0.18	0.339	0.015	-0.401	0.906	-2.878	0.004	0.231
	ENSG00000163631.16	ALB	1.809	0.229	3.443	1.854	0.79	2.876	0.004	0.233
	ENSG00000145623.12	OSMR	47.129	56.283	37.66	-0.567	0.263	-2.874	0.004	0.233
	ENSG00000137672.12	TRPC6	4.332	4.265	4.402	0.037	0.249	2.872	0.004	0.234
	ENSG00000070778.12	PTPN21	38.917	35.555	42.394	0.247	0.094	2.871	0.004	0.235
	ENSG00000177613.8	CSTF2T	20.261	23.203	17.217	-0.41	0.135	-2.869	0.004	0.236
	ENSG00000108231.12	LGI1	5.76	5.586	5.939	0.076	0.369	2.869	0.004	0.236
	ENSG00000038002.8	AGA	15.588	12.316	18.973	0.585	0.16	2.865	0.004	0.238
	ENSG00000143324.13	XPR1	29.5	28.366	30.672	0.109	0.121	2.864	0.004	0.238
	ENSG00000025434.18	NR1H3	18.563	19.334	17.766	-0.116	0.13	-2.863	0.004	0.239
	ENSG00000107186.16	MPDZ	108.171	100.245	116.37	0.213	0.062	2.862	0.004	0.239
	ENSG00000251643.1	AC093763.2	0.236	0.062	0.417	0.416	0.966	2.862	0.004	0.239
	ENSG00000180353.10	HCLS1	26.884	31.405	22.206	-0.482	0.226	-2.861	0.004	0.239
	ENSG00000131873.6	CHSY1	54.738	60.189	49.098	-0.289	0.2	-2.857	0.004	0.242
	ENSG00000128045.6	RASL11B	16.417	12.584	20.382	0.655	0.289	2.856	0.004	0.242
	ENSG00000188573.7	FBLL1	0.263	0.141	0.388	0.283	0.47	2.856	0.004	0.242
	ENSG00000105825.11	TFPI2	9.888	13.513	6.139	-1.024	0.381	-2.855	0.004	0.242
	ENSG00000284931.1	AC104389.5	0.834	0.162	1.53	1.123	1.018	2.854	0.004	0.243
	ENSG00000284762.1	AC022414.1	6.108	3.897	8.395	0.94	0.328	2.853	0.004	0.243
	ENSG00000135299.16	ANKRD6	67.876	50.889	85.45	0.736	0.251	2.852	0.004	0.243
	ENSG00000081803.15	CADPS2	10.189	9.01	11.408	0.31	0.095	2.852	0.004	0.243
	ENSG00000112773.15	FAM46A	44.827	53.002	36.37	-0.531	0.199	-2.851	0.004	0.243
	ENSG00000133794.17	ARNTL	22.094	27.491	16.512	-0.702	0.259	-2.849	0.004	0.244
	ENSG00000115963.13	RND3	60.427	76.825	43.464	-0.808	0.292	-2.849	0.004	0.244
	ENSG00000162777.16	DENND2D	4.869	5.609	4.104	-0.373	0.21	-2.847	0.004	0.245
	ENSG00000223345.3	HIST2H2BA	3.37	4.369	2.337	-0.686	0.345	-2.845	0.004	0.246
	ENSG00000142089.15	IFITM3	490.506	605.435	371.614	-0.703	0.253	-2.843	0.004	0.247
	ENSG00000167553.15	TUBA1C	114.497	150.65	77.097	-0.957	0.276	-2.842	0.004	0.247
	ENSG00000117676.13	RPS6KA1	5.657	6.818	4.456	-0.519	0.197	-2.841	0.005	0.248
	ENSG00000158604.14	TMED4	56.861	52.224	61.658	0.235	0.097	2.839	0.005	0.249
	ENSG00000105355.8	PLIN3	26.211	30.136	22.151	-0.427	0.167	-2.839	0.005	0.249
	ENSG00000174611.11	KY	2.021	2.524	1.501	-0.495	0.213	-2.836	0.005	0.25
	ENSG00000119938.8	PPP1R3C	155.385	138.674	172.673	0.314	0.125	2.836	0.005	0.25
	ENSG00000156675.15	RAB11FIP1	20.091	17.636	22.63	0.343	0.114	2.835	0.005	0.25
	ENSG00000165322.17	ARHGAP12	29.016	27.062	31.038	0.191	0.083	2.834	0.005	0.251
	ENSG00000163412.12	EIF4E3	35	32.64	37.44	0.192	0.082	2.834	0.005	0.251
	ENSG00000162511.7	LAPTM5	35.96	44.519	27.106	-0.696	0.268	-2.832	0.005	0.252
	ENSG00000130024.14	PHF10	71.56	68.599	74.623	0.12	0.071	2.83	0.005	0.253
	ENSG00000010404.17	IDS	110.963	100.922	121.35	0.264	0.125	2.824	0.005	0.257
	ENSG00000004478.7	FKBP4	31.893	34.287	29.416	-0.214	0.088	-2.822	0.005	0.258
	ENSG00000227436.1	FCF1P1	0.771	1.13	0.399	-0.606	0.527	-2.821	0.005	0.258
	ENSG00000206505.13	HLA-A	20.34	29.49	10.875	-1.36	0.579	-2.821	0.005	0.258
	ENSG00000184007.19	PTP4A2	487.256	550.112	422.234	-0.381	0.115	-2.82	0.005	0.259
	ENSG00000186185.13	KIF18B	0.935	1.26	0.599	-0.499	0.24	-2.819	0.005	0.259
	ENSG00000151414.14	NEK7	127.02	109.706	144.931	0.399	0.153	2.818	0.005	0.259
	ENSG00000171049.8	FPR2	1.541	1.987	1.08	-0.522	0.404	-2.818	0.005	0.259
	ENSG00000144278.14	GALNT13	2.414	2.112	2.725	0.259	0.415	2.816	0.005	0.26
	ENSG00000179300.3	RTL3	0.845	0.546	1.155	0.48	0.406	2.815	0.005	0.26
	ENSG00000173715.16	C11orf80	14.051	12.728	15.42	0.258	0.144	2.815	0.005	0.26
	ENSG00000197283.16	SYNGAP1	38.112	41.439	34.67	-0.251	0.18	-2.815	0.005	0.26
	ENSG00000258728.1	AL162231.3	0.487	0.135	0.851	0.705	0.865	2.814	0.005	0.26
	ENSG00000186297.11	GABRA5	0.747	0.931	0.556	-0.311	0.652	-2.813	0.005	0.26
	ENSG00000108551.4	RASD1	19.051	28.356	9.424	-1.494	0.562	-2.813	0.005	0.26
	ENSG00000106701.11	FSD1L	6.307	5.391	7.253	0.369	0.12	2.812	0.005	0.26
	ENSG00000174498.13	IGDCC3	1.467	2.022	0.893	-0.675	0.332	-2.812	0.005	0.26
	ENSG00000146112.11	PPP1R18	7.252	10.177	4.226	-1.097	0.485	-2.812	0.005	0.26
	ENSG00000106809.10	OGN	192.742	130.831	256.788	0.967	0.374	2.811	0.005	0.261
	ENSG00000136451.8	VEZF1	51.818	56.045	47.446	-0.236	0.072	-2.81	0.005	0.261
	ENSG00000186446.11	ZNF501	6.178	6.056	6.304	0.05	0.112	2.81	0.005	0.261
	ENSG00000227315.7	NEU1	1.855	3.1	0.567	-1.388	0.558	-2.808	0.005	0.262
	ENSG00000085276.17	MECOM	53.722	52.749	54.73	0.052	0.143	2.807	0.005	0.263
	ENSG00000068305.17	MEF2A	205.893	198.91	213.117	0.099	0.082	2.805	0.005	0.264
	ENSG00000130208.9	APOC1	4.913	6.777	2.985	-0.965	0.408	-2.804	0.005	0.264
	ENSG00000014123.9	UFL1	29.29	27.779	30.854	0.146	0.08	2.803	0.005	0.264
	ENSG00000076604.14	TRAF4	8.532	10.103	6.907	-0.49	0.173	-2.803	0.005	0.264
	ENSG00000226729.3	RPL35AP30	1.298	2.244	0.319	-1.298	0.917	-2.803	0.005	0.264
	ENSG00000111641.11	NOP2	14.45	17.223	11.581	-0.534	0.145	-2.8	0.005	0.265
	ENSG00000229959.1	HLA-K	0.051	0.006	0.097	0.124	1.038	2.799	0.005	0.266
	ENSG00000205361.8	MT1DP	3.001	4.726	1.216	-1.37	0.737	-2.798	0.005	0.267
	ENSG00000249978.1	TRGV7	1.409	2.298	0.489	-1.147	0.592	-2.796	0.005	0.267
	ENSG00000226491.1	FTOP1	1.001	0.7	1.313	0.444	0.309	2.796	0.005	0.267
	ENSG00000121905.9	HPCA	0.308	0.486	0.123	-0.404	0.444	-2.795	0.005	0.267
	ENSG00000128203.6	ASPHD2	0.605	0.78	0.424	-0.322	0.286	-2.795	0.005	0.267
	ENSG00000113494.16	PRLR	0.933	1.204	0.653	-0.416	0.222	-2.794	0.005	0.267
	ENSG00000260161.1	MTCYBP28	0.054	0.102	0.005	-0.132	1.112	-2.794	0.005	0.267
	ENSG00000069329.16	VPS35	99.527	94.384	104.846	0.15	0.074	2.793	0.005	0.267
	ENSG00000132932.16	ATP8A2	1.023	0.776	1.278	0.359	0.374	2.793	0.005	0.267
	ENSG00000039319.16	ZFYVE16	59.028	55.371	62.811	0.179	0.096	2.793	0.005	0.267
	ENSG00000176473.13	WDR25	6.164	6.757	5.552	-0.243	0.085	-2.791	0.005	0.268
	ENSG00000278550.4	SLC43A2	8.825	10.558	7.032	-0.525	0.223	-2.789	0.005	0.269
	ENSG00000166741.7	NNMT	220.161	297.845	139.798	-1.086	0.429	-2.789	0.005	0.269
	ENSG00000255833.1	TIFAB	0.035	0.017	0.053	0.049	0.601	2.788	0.005	0.269
	ENSG00000060237.16	WNK1	227.979	246.171	209.159	-0.234	0.092	-2.786	0.005	0.271
	ENSG00000108100.17	CCNY	60.812	58.437	63.268	0.113	0.101	2.785	0.005	0.271
	ENSG00000258900.1	HNRNPCP1	1.712	2.277	1.127	-0.623	0.277	-2.785	0.005	0.271
	ENSG00000125503.12	PPP1R12C	63.299	54.424	72.479	0.407	0.208	2.783	0.005	0.272
	ENSG00000185033.14	SEMA4B	25.696	30.934	20.277	-0.586	0.253	-2.782	0.005	0.272
	ENSG00000235568.6	NFAM1	1.929	2.315	1.531	-0.389	0.216	-2.781	0.005	0.273
	ENSG00000227158.1	AC073621.1	0.118	0.181	0.052	-0.167	0.536	-2.78	0.005	0.273
	ENSG00000115306.15	SPTBN1	279.282	252.526	306.96	0.281	0.104	2.779	0.005	0.273
	ENSG00000067365.14	METTL22	24.416	25.392	23.406	-0.113	0.082	-2.779	0.005	0.273
	ENSG00000108604.15	SMARCD2	29.847	34.58	24.951	-0.455	0.131	-2.779	0.005	0.273
	ENSG00000229221.1	HNRNPA1P66	0.705	0.325	1.098	0.663	0.639	2.778	0.005	0.273
	ENSG00000205358.3	MT1H	0.327	0.581	0.065	-0.569	0.78	-2.777	0.005	0.273
	ENSG00000179604.9	CDC42EP4	29.427	33.045	25.684	-0.351	0.167	-2.776	0.006	0.274
	ENSG00000173918.14	C1QTNF1	161.331	190.809	130.837	-0.541	0.221	-2.776	0.006	0.274
	ENSG00000124491.15	F13A1	48.897	54.744	42.849	-0.346	0.321	-2.774	0.006	0.275
	ENSG00000188811.13	NHLRC3	23.126	21.267	25.049	0.226	0.098	2.773	0.006	0.275
	ENSG00000165929.12	TC2N	5.057	4.137	6.009	0.448	0.448	2.772	0.006	0.276
	ENSG00000164109.13	MAD2L1	3.129	3.261	2.993	-0.094	0.115	-2.772	0.006	0.276
	ENSG00000102466.15	FGF14	10.511	8.393	12.702	0.545	0.259	2.771	0.006	0.276
	ENSG00000257070.1	AP003170.5	1.808	2.925	0.652	-1.249	0.745	-2.769	0.006	0.278
	ENSG00000158714.10	SLAMF8	3.352	4.529	2.135	-0.819	0.375	-2.768	0.006	0.278
	ENSG00000104635.13	SLC39A14	112.296	141.419	82.169	-0.776	0.278	-2.766	0.006	0.279
	ENSG00000120875.8	DUSP4	1.719	1.37	2.08	0.378	0.239	2.765	0.006	0.279
	ENSG00000102879.15	CORO1A	10.916	12.221	9.567	-0.323	0.186	-2.764	0.006	0.28
	ENSG00000171109.18	MFN1	58.468	53.889	63.205	0.226	0.097	2.764	0.006	0.28
	ENSG00000255054.3	AL020996.2	0.75	1.236	0.246	-0.843	0.751	-2.763	0.006	0.28
	ENSG00000071626.16	DAZAP1	54.315	60.666	47.745	-0.339	0.091	-2.761	0.006	0.281
	ENSG00000170439.6	METTL7B	49.815	71.18	27.714	-1.33	0.587	-2.76	0.006	0.282
	ENSG00000149541.9	B3GAT3	12.062	13.546	10.528	-0.335	0.108	-2.759	0.006	0.282
	ENSG00000146592.16	CREB5	34.28	24.32	44.584	0.848	0.237	2.754	0.006	0.286
	ENSG00000175220.11	ARHGAP1	114.745	101.57	128.374	0.335	0.166	2.753	0.006	0.286
	ENSG00000198759.11	EGFL6	0.19	0.074	0.31	0.287	0.711	2.753	0.006	0.286
	ENSG00000163110.14	PDLIM5	546.522	504.291	590.21	0.227	0.12	2.751	0.006	0.288
	ENSG00000130741.10	EIF2S3	88.632	78.826	98.776	0.322	0.133	2.75	0.006	0.288
	ENSG00000285130.1	AL358113.1	3.552	4.012	3.077	-0.298	0.204	-2.75	0.006	0.288
	ENSG00000125611.15	CHCHD5	24.447	30.113	18.586	-0.668	0.148	-2.746	0.006	0.291
	ENSG00000285030.1	AC090001.2	0.208	0.006	0.416	0.493	1.434	2.744	0.006	0.292
	ENSG00000183801.7	OLFML1	16.843	14.147	19.631	0.446	0.175	2.742	0.006	0.293
	ENSG00000153904.19	DDAH1	30.571	23.324	38.068	0.684	0.272	2.742	0.006	0.293
	ENSG00000270606.1	PPIAP52	19.04	8.896	29.534	1.626	0.639	2.74	0.006	0.294
	ENSG00000115604.10	IL18R1	4.933	5.74	4.099	-0.403	0.259	-2.739	0.006	0.295
	ENSG00000225528.3	Z82206.1	0.17	0.084	0.258	0.215	0.505	2.738	0.006	0.295
	ENSG00000166949.15	SMAD3	53.677	60.789	46.319	-0.385	0.104	-2.738	0.006	0.295
	ENSG00000133112.16	TPT1	4119.73	3618.36	4638.39	0.358	0.143	2.737	0.006	0.295
	ENSG00000135778.11	NTPCR	45.074	48.471	41.559	-0.217	0.075	-2.737	0.006	0.295
	ENSG00000172456.17	FGGY	27.369	23.608	31.26	0.391	0.109	2.736	0.006	0.295
	ENSG00000173369.15	C1QB	61.986	76.079	47.407	-0.671	0.335	-2.735	0.006	0.296
	ENSG00000172057.9	ORMDL3	39.362	34.625	44.263	0.345	0.127	2.73	0.006	0.299
	ENSG00000158525.15	CPA5	0.071	0.12	0.021	-0.133	0.687	-2.73	0.006	0.299
	ENSG00000173264.14	GPR137	21.649	25.12	18.058	-0.455	0.146	-2.729	0.006	0.3
	ENSG00000188766.12	SPRED3	9.618	12.834	6.291	-0.924	0.483	-2.729	0.006	0.3
	ENSG00000104774.12	MAN2B1	24.042	26.019	21.996	-0.233	0.096	-2.726	0.006	0.302
	ENSG00000282291.1	SLC39A11	3.464	4.681	2.206	-0.826	0.471	-2.725	0.006	0.302
	ENSG00000232716.2	AC016831.3	0.078	0.026	0.133	0.144	0.847	2.724	0.006	0.303
	ENSG00000249863.2	AC021106.1	1.724	1.324	2.137	0.432	0.229	2.724	0.006	0.303
	ENSG00000230183.4	CNOT6LP1	1.159	0.691	1.643	0.645	0.447	2.723	0.006	0.303
	ENSG00000112210.11	RAB23	31.969	23.961	40.254	0.725	0.285	2.723	0.006	0.303
	ENSG00000211854.1	TRAJ35	3.608	6.007	1.126	-1.721	1.055	-2.721	0.007	0.304
	ENSG00000150990.7	DHX37	5.697	6.319	5.055	-0.273	0.117	-2.721	0.007	0.304
	ENSG00000168268.10	NT5DC2	48.036	57.467	38.281	-0.574	0.278	-2.72	0.007	0.305
	ENSG00000134321.11	RSAD2	9.573	7.675	11.536	0.531	0.234	2.717	0.007	0.307
	ENSG00000215267.8	AKR1C7P	0.146	0.223	0.066	-0.198	0.761	-2.714	0.007	0.308
	ENSG00000267511.1	ADAD1P2	0.322	0.035	0.62	0.646	1.387	2.714	0.007	0.308
	ENSG00000076944.15	STXBP2	7.331	7.842	6.803	-0.18	0.209	-2.713	0.007	0.308
	ENSG00000101977.20	MCF2	3.531	2.677	4.414	0.558	0.274	2.713	0.007	0.308
	ENSG00000121005.8	CRISPLD1	117.373	76.115	160.054	1.062	0.474	2.713	0.007	0.308
	ENSG00000231759.7	CYP21A1P	0.113	0.174	0.05	-0.162	0.618	-2.711	0.007	0.309
	ENSG00000180304.14	OAZ2	93.01	102.649	83.039	-0.303	0.102	-2.711	0.007	0.309
	ENSG00000095002.14	MSH2	12.955	11.5	14.46	0.307	0.091	2.71	0.007	0.309
	ENSG00000040933.15	INPP4A	19.043	17.943	20.182	0.161	0.1	2.71	0.007	0.309
	ENSG00000180198.15	RCC1	8.049	9.386	6.666	-0.438	0.166	-2.709	0.007	0.31
	ENSG00000273327.1	OR6L2P	0.777	1.135	0.408	-0.601	0.5	-2.707	0.007	0.311
	ENSG00000123096.11	SSPN	83.522	77.635	89.612	0.205	0.111	2.706	0.007	0.311
	ENSG00000224510.2	POLR2KP2	1.05	2.045	0.02	-1.578	1.09	-2.706	0.007	0.311
	ENSG00000065911.11	MTHFD2	69.565	95.743	42.485	-1.154	0.369	-2.705	0.007	0.311
	ENSG00000077420.15	APBB1IP	4.621	5.524	3.687	-0.477	0.216	-2.705	0.007	0.312
	ENSG00000165732.12	DDX21	28.83	33.71	23.782	-0.486	0.169	-2.704	0.007	0.312
	ENSG00000156508.17	EEF1A1	3902.65	3572.77	4243.9	0.248	0.126	2.703	0.007	0.312
	ENSG00000088826.17	SMOX	8.367	10.629	6.028	-0.726	0.21	-2.703	0.007	0.313
	ENSG00000232414.6	CYP21A2	0.119	0.162	0.074	-0.113	0.695	-2.701	0.007	0.313
	ENSG00000165072.9	MAMDC2	12.135	9.603	14.753	0.571	0.228	2.7	0.007	0.313
	ENSG00000159189.11	C1QC	55.038	64.014	45.753	-0.476	0.252	-2.699	0.007	0.313
	ENSG00000123977.9	DAW1	2.336	3.149	1.496	-0.733	0.425	-2.699	0.007	0.313
	ENSG00000104728.15	ARHGEF10	36.559	34.663	38.519	0.148	0.108	2.699	0.007	0.313
	ENSG00000120805.13	ARL1	95.55	93.257	97.921	0.07	0.089	2.699	0.007	0.313
	ENSG00000084733.10	RAB10	145.704	164.993	125.749	-0.389	0.078	-2.698	0.007	0.313
	ENSG00000267360.6	AC012309.1	5.149	7.239	2.986	-1.047	0.447	-2.698	0.007	0.313
	ENSG00000164089.8	ETNPPL	5.273	7.241	3.237	-0.96	0.588	-2.698	0.007	0.313
	ENSG00000275564.4	FCAR	0.132	0.204	0.058	-0.187	0.821	-2.697	0.007	0.314
	ENSG00000132970.12	WASF3	13.131	12.134	14.162	0.207	0.085	2.695	0.007	0.315
	ENSG00000050767.16	COL23A1	2.333	3.555	1.069	-1.138	0.485	-2.695	0.007	0.315
	ENSG00000100505.13	TRIM9	1.731	2.411	1.027	-0.751	0.354	-2.694	0.007	0.315
	ENSG00000166548.15	TK2	32.846	30.522	35.249	0.202	0.069	2.694	0.007	0.315
	ENSG00000115165.9	CYTIP	6.772	7.621	5.894	-0.322	0.246	-2.693	0.007	0.315
	ENSG00000285265.1	DLC1	18.127	14.451	21.93	0.57	0.158	2.693	0.007	0.315
	ENSG00000203783.4	PRR9	0.285	0.424	0.141	-0.319	0.527	-2.691	0.007	0.316
	ENSG00000211863.1	TRAJ26	3.522	5.767	1.199	-1.621	1	-2.691	0.007	0.316
	ENSG00000236701.3	AL512594.1	0.213	0.101	0.33	0.273	0.618	2.69	0.007	0.317
	ENSG00000115461.4	IGFBP5	329.257	416.602	238.9	-0.8	0.297	-2.688	0.007	0.318
	ENSG00000106034.17	CPED1	72.829	57.386	88.805	0.621	0.293	2.687	0.007	0.319
	ENSG00000141499.16	WRAP53	2.909	3.222	2.585	-0.236	0.123	-2.687	0.007	0.319
	ENSG00000132330.16	SCLY	16.077	18.658	13.407	-0.448	0.141	-2.683	0.007	0.321
	ENSG00000011638.10	TMEM159	65.229	54.713	76.108	0.469	0.209	2.682	0.007	0.321
	ENSG00000230267.7	HERC2P4	5.474	4.86	6.109	0.279	0.183	2.681	0.007	0.321
	ENSG00000151615.3	POU4F2	0.02	0.033	0.007	-0.037	0.782	-2.681	0.007	0.321
	ENSG00000105383.14	CD33	2.969	3.76	2.151	-0.595	0.256	-2.68	0.007	0.321
	ENSG00000163394.5	CCKAR	0.065	0.105	0.024	-0.11	0.81	-2.68	0.007	0.321
	ENSG00000003096.14	KLHL13	7.928	7.165	8.717	0.251	0.109	2.68	0.007	0.321
	ENSG00000174898.15	CATSPERD	0.11	0.058	0.165	0.139	0.681	2.68	0.007	0.321
	ENSG00000204913.5	LRRC3C	0.127	0.225	0.025	-0.257	1.102	-2.68	0.007	0.321
	ENSG00000171243.7	SOSTDC1	4.166	6.25	2.009	-1.269	0.566	-2.679	0.007	0.321
	ENSG00000233491.7	AC008163.1	0.06	0.063	0.057	-0.008	0.941	-2.679	0.007	0.321
	ENSG00000118985.15	ELL2	176.254	232.522	118.045	-0.972	0.405	-2.678	0.007	0.322
	ENSG00000204103.3	MAFB	13.997	16.591	11.314	-0.514	0.183	-2.678	0.007	0.322
	ENSG00000258227.6	CLEC5A	4.728	6.365	3.034	-0.868	0.5	-2.677	0.007	0.322
	ENSG00000119899.12	SLC17A5	12.305	11.743	12.886	0.124	0.09	2.674	0.008	0.325
	ENSG00000166152.3	C16orf78	0.112	0.198	0.024	-0.227	0.94	-2.671	0.008	0.327
	ENSG00000105707.13	HPN	7.598	9.397	5.737	-0.626	0.367	-2.67	0.008	0.327
	ENSG00000233239.1	HLA-U	1.498	0.2	2.84	1.678	1.063	2.669	0.008	0.328
	ENSG00000136478.7	TEX2	38.605	42.858	34.206	-0.317	0.074	-2.668	0.008	0.328
	ENSG00000112033.13	PPARD	13.489	15.404	11.507	-0.391	0.131	-2.668	0.008	0.329
	ENSG00000232717.1	TRIM51JP	0.026	0.043	0.008	-0.05	0.905	-2.667	0.008	0.329
	ENSG00000111110.11	PPM1H	6.694	5.516	7.913	0.452	0.184	2.665	0.008	0.33
	ENSG00000188859.6	FAM78B	2.184	2.723	1.626	-0.504	0.338	-2.664	0.008	0.33
	ENSG00000163539.16	CLASP2	105.508	95.484	115.878	0.277	0.09	2.663	0.008	0.331
	ENSG00000008086.11	CDKL5	25.014	22.138	27.989	0.325	0.143	2.663	0.008	0.331
	ENSG00000142733.14	MAP3K6	26.51	28.695	24.25	-0.234	0.109	-2.662	0.008	0.331
	ENSG00000138303.17	ASCC1	46.342	51.291	41.221	-0.309	0.101	-2.662	0.008	0.331
	ENSG00000163273.3	NPPC	0.432	0.612	0.245	-0.372	0.587	-2.659	0.008	0.334
	ENSG00000143443.9	C1orf56	10.192	11.086	9.268	-0.235	0.133	-2.658	0.008	0.335
	ENSG00000118680.12	MYL12B	247.728	203.812	293.159	0.522	0.181	2.657	0.008	0.335
	ENSG00000221869.4	CEBPD	30.52	38.293	22.48	-0.743	0.299	-2.655	0.008	0.336
	ENSG00000111405.8	ENDOU	1.131	1.309	0.947	-0.246	0.315	-2.654	0.008	0.336
	ENSG00000150403.17	TMCO3	48.392	42.528	54.458	0.349	0.122	2.654	0.008	0.336
	ENSG00000056972.18	TRAF3IP2	17.605	19.891	15.24	-0.363	0.177	-2.652	0.008	0.338
	ENSG00000270981.1	AC092944.2	0.153	0.257	0.046	-0.264	0.876	-2.651	0.008	0.339
	ENSG00000234367.1	PFN1P3	1.924	2.914	0.9	-1.043	0.521	-2.649	0.008	0.341
	ENSG00000224553.1	AC008065.1	0.63	1.15	0.092	-0.977	0.976	-2.648	0.008	0.341
	ENSG00000178607.15	ERN1	25.153	27.566	22.657	-0.272	0.106	-2.646	0.008	0.342
	ENSG00000165704.14	HPRT1	36.267	41.607	30.743	-0.425	0.08	-2.646	0.008	0.342
	ENSG00000125864.13	BFSP1	1.698	1.427	1.978	0.295	0.201	2.645	0.008	0.342
	ENSG00000172986.12	GXYLT2	48.285	44.063	52.654	0.252	0.139	2.644	0.008	0.342
	ENSG00000122218.14	COPA	129.94	128.128	131.816	0.041	0.053	2.644	0.008	0.342
	ENSG00000211897.9	IGHG3	0.809	1.21	0.395	-0.663	0.508	-2.643	0.008	0.342
	ENSG00000023734.10	STRAP	108.801	121.338	95.831	-0.337	0.104	-2.643	0.008	0.342
	ENSG00000014257.15	ACPP	1.778	2.211	1.33	-0.463	0.226	-2.643	0.008	0.342
	ENSG00000104859.14	CLASRP	31.281	36.166	26.227	-0.449	0.098	-2.643	0.008	0.342
	ENSG00000205022.9	PABPN1L	0.225	0.076	0.379	0.358	0.715	2.642	0.008	0.342
	ENSG00000146674.14	IGFBP3	463.8	643.909	277.48	-1.212	0.394	-2.641	0.008	0.343
	ENSG00000122986.13	HVCN1	10.948	12.196	9.657	-0.308	0.173	-2.639	0.008	0.345
	ENSG00000270799.1	AC013467.2	0.834	1.25	0.404	-0.68	0.568	-2.638	0.008	0.346
	ENSG00000169992.9	NLGN2	8.715	9.613	7.785	-0.273	0.119	-2.636	0.008	0.347
	ENSG00000284753.1	EEF1AKMT4	0.79	1.021	0.55	-0.382	0.291	-2.635	0.008	0.348
	ENSG00000263956.6	NBPF11	5.042	4.711	5.384	0.161	0.079	2.635	0.008	0.348
	ENSG00000231007.5	CDC20P1	0.404	0.232	0.581	0.36	0.393	2.633	0.008	0.348
	ENSG00000185418.15	TARSL2	29.916	30.197	29.626	-0.027	0.093	2.633	0.008	0.348
	ENSG00000183955.12	KMT5A	27.581	23.232	32.08	0.449	0.119	2.632	0.008	0.348
	ENSG00000143493.12	INTS7	11.994	12.83	11.13	-0.189	0.083	-2.632	0.008	0.348
	ENSG00000121542.11	SEC22A	15.966	14.207	17.786	0.305	0.09	2.631	0.009	0.348
	ENSG00000134698.10	AGO4	22.483	19.547	25.52	0.368	0.088	2.631	0.009	0.348
	ENSG00000100503.23	NIN	51.171	47.671	54.791	0.197	0.112	2.631	0.009	0.348
	ENSG00000111262.5	KCNA1	0.121	0.07	0.174	0.134	0.502	2.63	0.009	0.348
	ENSG00000226144.2	RPS27AP3	0.34	0.093	0.596	0.546	0.948	2.63	0.009	0.348
	ENSG00000115419.12	GLS	182.787	154.661	211.882	0.452	0.181	2.63	0.009	0.348
	ENSG00000188089.13	PLA2G4E	0.128	0.169	0.086	-0.107	0.361	-2.629	0.009	0.348
	ENSG00000063587.13	ZNF275	6.732	6.401	7.074	0.125	0.07	2.628	0.009	0.349
	ENSG00000136158.11	SPRY2	45.185	51.385	38.77	-0.397	0.119	-2.626	0.009	0.351
	ENSG00000148950.9	IMMP1L	68.786	62.982	74.79	0.244	0.092	2.626	0.009	0.351
	ENSG00000123329.17	ARHGAP9	7.112	8.032	6.16	-0.335	0.172	-2.625	0.009	0.351
	ENSG00000165272.15	AQP3	5.401	6.481	4.285	-0.501	0.403	-2.625	0.009	0.351
	ENSG00000055147.18	FAM114A2	35.828	32.428	39.345	0.271	0.074	2.623	0.009	0.353
	ENSG00000227394.1	AC007386.1	0.617	0.241	1.006	0.693	0.797	2.622	0.009	0.353
	ENSG00000279966.2	AC008626.2	33.159	49.925	15.816	-1.599	0.554	-2.622	0.009	0.353
	ENSG00000096070.19	BRPF3	20.776	22.936	18.541	-0.293	0.1	-2.622	0.009	0.353
	ENSG00000143499.13	SMYD2	16.257	12.413	20.234	0.663	0.298	2.621	0.009	0.353
	ENSG00000171067.10	C11orf24	30.962	27.876	34.155	0.284	0.132	2.621	0.009	0.353
	ENSG00000107796.13	ACTA2	1292.18	949.555	1646.63	0.794	0.302	2.621	0.009	0.353
	ENSG00000243646.9	IL10RB	13.725	14.806	12.607	-0.216	0.11	-2.62	0.009	0.353
	ENSG00000171100.14	MTM1	15.396	14.892	15.917	0.09	0.1	2.619	0.009	0.353
	ENSG00000163513.17	TGFBR2	154.781	169.671	139.377	-0.282	0.118	-2.619	0.009	0.353
	ENSG00000196141.13	SPATS2L	98.137	87.474	109.166	0.316	0.133	2.618	0.009	0.354
	ENSG00000285035.1	AC091057.6	0.873	1.233	0.501	-0.573	0.491	-2.617	0.009	0.354
	ENSG00000147697.8	GSDMC	0.315	0.38	0.248	-0.145	0.37	-2.617	0.009	0.354
	ENSG00000103257.8	SLC7A5	4.632	5.608	3.623	-0.515	0.241	-2.617	0.009	0.354
	ENSG00000158062.20	UBXN11	9.949	11.345	8.505	-0.377	0.136	-2.616	0.009	0.354
	ENSG00000135414.9	GDF11	7.148	7.958	6.31	-0.293	0.125	-2.616	0.009	0.354
	ENSG00000253180.1	AC104986.1	2.796	3.903	1.652	-0.886	0.43	-2.615	0.009	0.354
	ENSG00000064309.14	CDON	18.106	20.107	16.036	-0.309	0.166	-2.615	0.009	0.354
	ENSG00000130508.10	PXDN	54.372	47.444	61.538	0.368	0.165	2.614	0.009	0.354
	ENSG00000278480.1	AL391094.1	0.1	0.167	0.03	-0.179	0.81	-2.613	0.009	0.354
	ENSG00000169612.3	FAM103A1	16.355	18.618	14.014	-0.386	0.122	-2.613	0.009	0.354
	ENSG00000254415.3	SIGLEC14	1.419	1.692	1.136	-0.333	0.339	-2.613	0.009	0.354
	ENSG00000166387.11	PPFIBP2	49.946	44.305	55.78	0.326	0.142	2.613	0.009	0.354
	ENSG00000166793.10	YPEL4	2.401	1.957	2.86	0.385	0.234	2.612	0.009	0.354
	ENSG00000131149.18	GSE1	36.596	41.131	31.904	-0.357	0.198	-2.612	0.009	0.354
	ENSG00000112159.11	MDN1	14.707	15.743	13.636	-0.194	0.09	-2.611	0.009	0.355
	ENSG00000147642.16	SYBU	7.062	7.838	6.259	-0.284	0.223	-2.61	0.009	0.355
	ENSG00000137845.14	ADAM10	96.771	92.831	100.846	0.118	0.063	2.608	0.009	0.357
	ENSG00000228092.1	COX6CP15	3.716	0.643	6.894	2.265	1.252	2.608	0.009	0.357
	ENSG00000146955.10	RAB19	0.129	0.021	0.241	0.282	0.94	2.606	0.009	0.357
	ENSG00000164306.10	PRIMPOL	13.073	12.219	13.956	0.178	0.074	2.606	0.009	0.357
	ENSG00000164684.13	ZNF704	85.169	81.124	89.353	0.138	0.17	2.606	0.009	0.357
	ENSG00000237834.9	MOG	0.242	0.149	0.339	0.22	0.71	2.606	0.009	0.357
	ENSG00000282150.1	AC234301.3	2.588	4.243	0.875	-1.484	0.813	-2.606	0.009	0.357
	ENSG00000155961.4	RAB39B	0.82	0.954	0.682	-0.216	0.221	-2.606	0.009	0.357
	ENSG00000124749.16	COL21A1	86.243	58.969	114.458	0.945	0.355	2.604	0.009	0.357
	ENSG00000171453.18	POLR1C	22.912	27.463	18.203	-0.568	0.117	-2.602	0.009	0.359
	ENSG00000106018.13	VIPR2	9.914	8.833	11.033	0.291	0.128	2.601	0.009	0.36
	ENSG00000157335.20	CLEC18C	0.487	0.304	0.677	0.363	0.545	2.601	0.009	0.36
	ENSG00000260643.2	AC092718.3	3.958	4.611	3.283	-0.39	0.165	-2.6	0.009	0.36
	ENSG00000173114.12	LRRN3	13.7	16.918	10.372	-0.656	0.286	-2.598	0.009	0.362
	ENSG00000228765.1	ETF1P1	0.167	0.057	0.28	0.277	0.862	2.594	0.009	0.366
	ENSG00000104660.17	LEPROTL1	62.704	58.593	66.957	0.189	0.087	2.594	0.009	0.366
	ENSG00000284605.1	AC127526.3	0.079	0.133	0.024	-0.145	0.848	-2.593	0.01	0.366
	ENSG00000170458.13	CD14	28.155	32.064	24.11	-0.397	0.231	-2.593	0.01	0.366
	ENSG00000149115.13	TNKS1BP1	58.346	71.919	44.305	-0.687	0.164	-2.592	0.01	0.367
	ENSG00000234043.3	NUDT9P1	2.848	2.261	3.456	0.45	0.254	2.59	0.01	0.368
	ENSG00000179593.15	ALOX15B	0.278	0.439	0.112	-0.373	0.566	-2.589	0.01	0.368
	ENSG00000122335.14	SERAC1	10.648	9.286	12.057	0.344	0.138	2.589	0.01	0.368
	ENSG00000068323.16	TFE3	25.591	29.473	21.575	-0.433	0.118	-2.588	0.01	0.368
	ENSG00000185634.11	SHC4	26.153	23.017	29.396	0.34	0.276	2.588	0.01	0.368
	ENSG00000132199.18	ENOSF1	46.876	52.708	40.843	-0.36	0.127	-2.587	0.01	0.369
	ENSG00000141052.17	MYOCD	67.922	59.916	76.205	0.342	0.18	2.587	0.01	0.369
	ENSG00000140367.11	UBE2Q2	42.878	40.573	45.263	0.154	0.108	2.586	0.01	0.37
	ENSG00000272886.5	DCP1A	23.066	24.797	21.275	-0.212	0.05	-2.584	0.01	0.371
	ENSG00000185155.11	MIXL1	0.551	0.372	0.736	0.339	0.299	2.583	0.01	0.372
	ENSG00000168152.12	THAP9	6.254	6.283	6.224	-0.012	0.076	2.582	0.01	0.372
	ENSG00000136068.14	FLNB	37.608	32.239	43.163	0.41	0.113	2.58	0.01	0.373
	ENSG00000104213.12	PDGFRL	5.646	4.782	6.539	0.383	0.185	2.58	0.01	0.373
	ENSG00000280938.1	TUSC5	0.776	0.455	1.109	0.536	0.511	2.579	0.01	0.373
	ENSG00000183655.12	KLHL25	2.171	2.543	1.786	-0.347	0.2	-2.579	0.01	0.373
	ENSG00000057252.12	SOAT1	14.034	15.804	12.203	-0.348	0.108	-2.579	0.01	0.373
	ENSG00000182601.6	HS3ST4	0.055	0.079	0.03	-0.067	0.613	-2.575	0.01	0.377
	ENSG00000165689.16	SDCCAG3	16.72	17.97	15.428	-0.208	0.098	-2.573	0.01	0.38
	ENSG00000233439.8	PSORS1C1	0.697	0.772	0.62	-0.13	0.636	-2.572	0.01	0.38
	ENSG00000276896.4	GOLGA8F	0.012	0.017	0.007	-0.015	0.659	-2.571	0.01	0.381
	ENSG00000236380.5	VENTXP7	0.521	0.88	0.149	-0.71	1.013	-2.571	0.01	0.381
	ENSG00000100413.16	POLR3H	26.046	27.254	24.797	-0.131	0.069	-2.569	0.01	0.382
	ENSG00000177455.12	CD19	0.303	0.439	0.163	-0.308	0.417	-2.568	0.01	0.383
	ENSG00000149781.12	FERMT3	9.176	9.716	8.618	-0.156	0.168	-2.568	0.01	0.383
	ENSG00000102103.15	PQBP1	45.161	50.963	39.158	-0.372	0.138	-2.566	0.01	0.384
	ENSG00000171385.9	KCND3	15.404	17.188	13.557	-0.321	0.132	-2.565	0.01	0.384
	ENSG00000131094.3	C1QL1	0.594	0.834	0.345	-0.447	0.461	-2.564	0.01	0.385
	ENSG00000085433.15	WDR47	17.091	15.914	18.308	0.191	0.075	2.564	0.01	0.385
	ENSG00000110811.19	P3H3	19.458	18.852	20.085	0.087	0.111	2.564	0.01	0.385
	ENSG00000227790.7	AC015922.1	0.151	0.253	0.045	-0.262	1.073	-2.562	0.01	0.386
	ENSG00000157227.12	MMP14	62.535	79.212	45.282	-0.793	0.303	-2.561	0.01	0.387
	ENSG00000176083.17	ZNF683	0.16	0.101	0.221	0.149	0.499	2.561	0.01	0.387
	ENSG00000145868.16	FBXO38	79.853	80.229	79.464	-0.014	0.054	2.559	0.01	0.388
	ENSG00000100979.14	PLTP	46.276	54.356	37.917	-0.508	0.247	-2.559	0.01	0.388
	ENSG00000177469.12	CAVIN1	190.138	166.532	214.558	0.364	0.169	2.559	0.011	0.388
	ENSG00000149679.11	CABLES2	7.716	9.596	5.771	-0.646	0.327	-2.558	0.011	0.388
	ENSG00000141255.12	SPATA22	0.595	0.35	0.848	0.454	0.542	2.557	0.011	0.388
	ENSG00000092969.11	TGFB2	11.802	9.059	14.639	0.637	0.331	2.557	0.011	0.388
	ENSG00000197971.14	MBP	31.258	27.81	34.826	0.314	0.088	2.557	0.011	0.388
	ENSG00000100206.9	DMC1	3.673	3.287	4.073	0.243	0.162	2.555	0.011	0.39
	ENSG00000272532.6	CYP2D6	0.213	0.198	0.228	0.036	0.857	2.554	0.011	0.39
	ENSG00000166272.16	WBP1L	27.986	31.28	24.579	-0.336	0.122	-2.554	0.011	0.391
	ENSG00000168944.15	CEP120	17.988	16.723	19.297	0.196	0.095	2.553	0.011	0.391
	ENSG00000242061.1	AL160314.1	0.565	0.036	1.113	1.029	1.536	2.552	0.011	0.392
	ENSG00000166106.3	ADAMTS15	6.634	8.114	5.102	-0.579	0.281	-2.55	0.011	0.393
	ENSG00000119280.16	C1orf198	71.861	60.849	83.253	0.446	0.175	2.55	0.011	0.393
	ENSG00000283697.2	HSFX3	0.117	0.036	0.2	0.211	0.805	2.55	0.011	0.393
	ENSG00000187735.13	TCEA1	63.171	60.109	66.337	0.14	0.074	2.549	0.011	0.394
	ENSG00000122783.16	C7orf49	134.226	157.596	110.049	-0.514	0.09	-2.549	0.011	0.394
	ENSG00000113369.8	ARRDC3	61.36	71.506	50.863	-0.483	0.185	-2.548	0.011	0.394
	ENSG00000229757.2	AL031736.2	0.184	0.039	0.333	0.359	1.077	2.547	0.011	0.394
	ENSG00000189046.10	ALKBH2	11.377	13.02	9.677	-0.393	0.144	-2.547	0.011	0.394
	ENSG00000163605.14	PPP4R2	48.446	46.496	50.464	0.116	0.079	2.546	0.011	0.394
	ENSG00000243466.1	IGKV1-5	8.499	13.563	3.261	-1.773	0.662	-2.545	0.011	0.395
	ENSG00000133124.11	IRS4	0.015	0.004	0.026	0.032	0.884	2.544	0.011	0.395
	ENSG00000153714.5	LURAP1L	9.24	7.471	11.07	0.511	0.235	2.544	0.011	0.395
	ENSG00000084734.8	GCKR	3.604	4.891	2.273	-0.848	0.432	-2.544	0.011	0.395
	ENSG00000198420.9	TCAF1	24	22.541	25.509	0.171	0.077	2.543	0.011	0.395
	ENSG00000123243.14	ITIH5	26.04	21.972	30.247	0.444	0.204	2.543	0.011	0.395
	ENSG00000137331.11	IER3	2.368	3.564	1.131	-1.099	1.499	-2.543	0.011	0.395
	ENSG00000156966.6	B3GNT7	3.632	4.185	3.06	-0.353	0.153	-2.542	0.011	0.395
	ENSG00000178028.13	DMAP1	29.327	32.066	26.494	-0.266	0.081	-2.542	0.011	0.395
	ENSG00000116473.14	RAP1A	84.323	79.155	89.67	0.178	0.075	2.542	0.011	0.395
	ENSG00000185565.11	LSAMP	12.284	12.988	11.557	-0.156	0.209	-2.541	0.011	0.396
	ENSG00000105127.8	AKAP8	18.92	20.461	17.327	-0.228	0.072	-2.54	0.011	0.396
	ENSG00000136108.14	CKAP2	8.943	8.276	9.633	0.197	0.138	2.539	0.011	0.396
	ENSG00000197077.13	KIAA1671	32.159	26.389	38.127	0.515	0.193	2.539	0.011	0.396
	ENSG00000237926.1	AC239367.3	0.148	0.153	0.142	-0.014	0.707	-2.539	0.011	0.396
	ENSG00000177628.15	GBA	27.917	32.054	23.638	-0.424	0.1	-2.536	0.011	0.399
	ENSG00000108828.15	VAT1	79.842	72.462	87.477	0.268	0.113	2.535	0.011	0.399
	ENSG00000123505.15	AMD1	73.156	80.276	65.791	-0.283	0.087	-2.534	0.011	0.401
	ENSG00000118557.15	PMFBP1	0.598	0.685	0.508	-0.16	0.404	-2.533	0.011	0.401
	ENSG00000274166.2	GOLGA6L10	0.074	0.036	0.112	0.102	0.579	2.532	0.011	0.402
	ENSG00000135447.16	PPP1R1A	32.205	43.746	20.267	-1.073	0.47	-2.532	0.011	0.402
	ENSG00000107771.16	CCSER2	96.875	93.367	100.503	0.105	0.077	2.531	0.011	0.402
	ENSG00000164509.13	IL31RA	1.513	0.84	2.21	0.802	0.679	2.531	0.011	0.402
	ENSG00000141232.4	TOB1	50.073	46.842	53.416	0.186	0.099	2.531	0.011	0.402
	ENSG00000166685.11	COG1	27.252	26.929	27.586	0.034	0.066	2.53	0.011	0.402
	ENSG00000068912.13	ERLEC1	49.747	46.38	53.23	0.195	0.119	2.529	0.011	0.404
	ENSG00000227827.3	AC138969.2	0.244	0.376	0.108	-0.313	0.758	-2.528	0.011	0.404
	ENSG00000277773.4	SMN2	46.175	61.012	30.826	-0.962	0.334	-2.528	0.011	0.404
	ENSG00000124882.3	EREG	2.837	3.361	2.296	-0.404	0.342	-2.527	0.011	0.404
	ENSG00000139629.15	GALNT6	2.009	2.698	1.295	-0.688	0.19	-2.527	0.012	0.404
	ENSG00000146192.14	FGD2	6.045	6.774	5.29	-0.305	0.2	-2.526	0.012	0.405
	ENSG00000090659.17	CD209	5.542	6.078	4.988	-0.241	0.248	-2.525	0.012	0.406
	ENSG00000115290.9	GRB14	5.444	6.529	4.322	-0.501	0.377	-2.524	0.012	0.406
	ENSG00000278745.1	AL391903.3	3.426	4.178	2.649	-0.505	1.341	-2.523	0.012	0.407
	ENSG00000154175.16	ABI3BP	104.714	91.808	118.064	0.359	0.162	2.523	0.012	0.407
	ENSG00000105708.8	ZNF14	6.242	5.734	6.769	0.206	0.095	2.521	0.012	0.408
	ENSG00000079257.7	LXN	12.55	15.131	9.881	-0.568	0.31	-2.521	0.012	0.408
	ENSG00000206355.11	CCHCR1	2.538	3.35	1.699	-0.688	0.475	-2.521	0.012	0.408
	ENSG00000260428.2	SCX	5.129	3.383	6.936	0.857	0.409	2.52	0.012	0.408
	ENSG00000136732.15	GYPC	84.041	74.599	93.809	0.327	0.185	2.52	0.012	0.408
	ENSG00000100814.17	CCNB1IP1	55.886	50.88	61.065	0.259	0.16	2.518	0.012	0.409
	ENSG00000117115.12	PADI2	0.717	0.583	0.855	0.229	0.26	2.518	0.012	0.41
	ENSG00000226494.1	RPL7P4	0.304	0.522	0.079	-0.497	1.003	-2.517	0.012	0.41
	ENSG00000058799.14	YIPF1	15.893	18.183	13.524	-0.401	0.131	-2.515	0.012	0.412
	ENSG00000233151.6	CYP21A2	0.094	0.118	0.069	-0.064	0.699	-2.514	0.012	0.412
	ENSG00000276349.4	TBC1D3L	0.218	0.396	0.035	-0.431	2.119	-2.514	0.012	0.412
	ENSG00000164171.10	ITGA2	5.804	7.529	4.02	-0.765	0.282	-2.514	0.012	0.412
	ENSG00000257171.2	CR383658.2	0.075	0.028	0.124	0.129	0.747	2.514	0.012	0.412
	ENSG00000002834.17	LASP1	41.192	38.356	44.126	0.197	0.125	2.513	0.012	0.413
	ENSG00000185650.9	ZFP36L1	105.073	123.538	85.971	-0.518	0.173	-2.51	0.012	0.416
	ENSG00000243279.3	PRAF2	33.634	43.802	23.115	-0.894	0.179	-2.509	0.012	0.416
	ENSG00000104356.10	POP1	3.33	3.512	3.141	-0.124	0.114	-2.507	0.012	0.418
	ENSG00000277429.4	SERF1B	0.53	0.259	0.81	0.523	0.832	2.507	0.012	0.418
	ENSG00000165071.14	TMEM71	34.592	22.633	46.964	1.021	0.466	2.506	0.012	0.418
	ENSG00000284630.1	AP000553.5	0.265	0.415	0.11	-0.349	0.826	-2.506	0.012	0.418
	ENSG00000147121.15	KRBOX4	19.147	18.121	20.208	0.149	0.112	2.506	0.012	0.418
	ENSG00000166025.17	AMOTL1	54.543	60.172	48.721	-0.299	0.116	-2.505	0.012	0.418
	ENSG00000143869.6	GDF7	7.463	5.353	9.647	0.745	0.385	2.503	0.012	0.42
	ENSG00000070366.13	SMG6	38.951	42.551	35.228	-0.266	0.096	-2.503	0.012	0.42
	ENSG00000100504.16	PYGL	32.637	41.814	23.144	-0.826	0.333	-2.501	0.012	0.422
	ENSG00000179115.10	FARSA	30.233	33.136	27.23	-0.274	0.074	-2.5	0.012	0.422
	ENSG00000165995.19	CACNB2	40.002	47.904	31.827	-0.575	0.223	-2.499	0.012	0.423
	ENSG00000034713.7	GABARAPL2	183.482	161.946	205.761	0.344	0.129	2.499	0.012	0.423
	ENSG00000175155.8	YPEL2	41.164	39.083	43.316	0.145	0.095	2.498	0.012	0.424
	ENSG00000105989.8	WNT2	0.561	0.722	0.395	-0.304	0.493	-2.497	0.013	0.424
	ENSG00000136011.14	STAB2	3.822	4.128	3.506	-0.187	0.364	2.496	0.013	0.424
	ENSG00000156256.14	USP16	33.051	30.908	35.269	0.185	0.09	2.494	0.013	0.427
	ENSG00000052749.13	RRP12	15.648	16.954	14.298	-0.231	0.175	-2.494	0.013	0.427
	ENSG00000132357.13	CARD6	12.398	15.445	9.246	-0.683	0.188	-2.493	0.013	0.427
	ENSG00000066336.11	SPI1	7.514	8.631	6.358	-0.388	0.218	-2.493	0.013	0.427
	ENSG00000172243.17	CLEC7A	9.179	10.497	7.815	-0.383	0.212	-2.492	0.013	0.428
	ENSG00000196352.15	CD55	197.917	146.193	251.426	0.778	0.282	2.491	0.013	0.429
	ENSG00000108370.16	RGS9	6.786	7.451	6.098	-0.252	0.102	-2.49	0.013	0.429
	ENSG00000131845.14	ZNF304	9.568	9.217	9.932	0.098	0.063	2.49	0.013	0.429
	ENSG00000164442.9	CITED2	70.783	79.042	62.239	-0.34	0.125	-2.489	0.013	0.429
	ENSG00000211818.1	TRAV39	1.222	0.884	1.573	0.45	1.089	2.489	0.013	0.429
	ENSG00000121933.18	TMIGD3	7.503	10.241	4.67	-0.987	0.423	-2.489	0.013	0.429
	ENSG00000144120.12	TMEM177	6.525	7.549	5.465	-0.403	0.167	-2.488	0.013	0.429
	ENSG00000188313.12	PLSCR1	85.955	98.288	73.198	-0.42	0.212	-2.488	0.013	0.429
	ENSG00000163359.15	COL6A3	95.471	105.035	85.577	-0.292	0.149	-2.486	0.013	0.429
	ENSG00000083720.12	OXCT1	97.506	80.925	114.659	0.498	0.28	2.486	0.013	0.429
	ENSG00000128891.15	CCDC32	36.535	43.211	29.628	-0.53	0.113	-2.486	0.013	0.429
	ENSG00000172935.8	MRGPRF	6.132	4.67	7.644	0.608	0.285	2.486	0.013	0.429
	ENSG00000114019.14	AMOTL2	34.278	31.128	37.537	0.262	0.172	2.486	0.013	0.429
	ENSG00000256235.1	SMIM3	13.867	16.726	10.909	-0.574	0.214	-2.485	0.013	0.429
	ENSG00000120937.8	NPPB	1211.48	449.179	2000.07	2.152	0.99	2.485	0.013	0.429
	ENSG00000085832.16	EPS15	73.379	67.847	79.102	0.218	0.086	2.485	0.013	0.43
	ENSG00000075673.11	ATP12A	0.101	0.029	0.177	0.194	1.137	2.484	0.013	0.43
	ENSG00000085788.13	DDHD2	90.599	84.972	96.42	0.18	0.064	2.483	0.013	0.431
	ENSG00000198382.8	UVRAG	27.715	26.286	29.194	0.146	0.063	2.483	0.013	0.431
	ENSG00000117868.15	ESYT2	112.292	103.623	121.259	0.225	0.14	2.481	0.013	0.432
	ENSG00000178927.17	C17orf62	35.947	39.028	32.759	-0.246	0.115	-2.479	0.013	0.434
	ENSG00000102317.17	RBM3	136.664	126.119	147.573	0.225	0.131	2.479	0.013	0.434
	ENSG00000165617.14	DACT1	20.14	15.816	24.614	0.607	0.289	2.479	0.013	0.434
	ENSG00000196123.12	KIAA0895L	11.806	14.765	8.746	-0.694	0.154	-2.477	0.013	0.435
	ENSG00000163848.19	ZNF148	53.651	49.036	58.426	0.248	0.112	2.475	0.013	0.437
	ENSG00000148358.19	GPR107	36.893	33.404	40.502	0.271	0.057	2.475	0.013	0.437
	ENSG00000179299.16	NSUN7	11.977	9.321	14.725	0.607	0.171	2.474	0.013	0.437
	ENSG00000125735.10	TNFSF14	1.124	1.293	0.949	-0.234	0.219	-2.474	0.013	0.437
	ENSG00000197299.10	BLM	7.887	10.024	5.677	-0.724	0.319	-2.474	0.013	0.437
	ENSG00000136810.12	TXN	159.063	204.845	111.703	-0.869	0.31	-2.474	0.013	0.437
	ENSG00000121210.15	TMEM131L	18.456	16.96	20.003	0.226	0.096	2.474	0.013	0.437
	ENSG00000163931.15	TKT	57.632	68.237	46.662	-0.539	0.223	-2.473	0.013	0.437
	ENSG00000151229.12	SLC2A13	8.334	7.368	9.333	0.304	0.199	2.473	0.013	0.437
	ENSG00000235030.3	IER3	68.621	94.315	42.041	-1.147	0.386	-2.473	0.013	0.437
	ENSG00000185267.9	CDNF	3.508	3.978	3.023	-0.307	0.273	-2.473	0.013	0.437
	ENSG00000006715.15	VPS41	78.311	74.556	82.195	0.139	0.103	2.472	0.013	0.437
	ENSG00000150938.9	CRIM1	150.739	108.943	193.975	0.827	0.364	2.471	0.013	0.437
	ENSG00000153292.15	ADGRF1	10.172	13.74	6.48	-0.979	0.425	-2.47	0.014	0.438
	ENSG00000167291.15	TBC1D16	14.772	16.062	13.436	-0.241	0.113	-2.47	0.014	0.438
	ENSG00000074317.10	SNCB	0.57	0.81	0.323	-0.452	0.686	-2.469	0.014	0.438
	ENSG00000130635.15	COL5A1	29.085	26.228	32.042	0.279	0.169	2.469	0.014	0.438
	ENSG00000212901.3	KRTAP3-1	0.096	0.138	0.052	-0.114	0.629	-2.469	0.014	0.438
	ENSG00000171951.4	SCG2	7.398	3.979	10.936	1.261	0.575	2.468	0.014	0.438
	ENSG00000249698.1	MTCO3P9	0.148	0.148	0.147	-0.001	1.11	-2.468	0.014	0.438
	ENSG00000271412.1	PRR13P3	0.728	1.238	0.201	-0.898	0.852	-2.467	0.014	0.438
	ENSG00000135365.15	PHF21A	67.605	71.962	63.098	-0.187	0.075	-2.467	0.014	0.438
	ENSG00000095587.8	TLL2	1.707	2.165	1.233	-0.503	0.256	-2.467	0.014	0.438
	ENSG00000163344.5	PMVK	28.792	32.593	24.86	-0.377	0.157	-2.467	0.014	0.438
	ENSG00000008294.20	SPAG9	87.556	87.045	88.084	0.017	0.056	2.466	0.014	0.438
	ENSG00000144824.20	PHLDB2	87.498	79.882	95.376	0.253	0.171	2.466	0.014	0.438
	ENSG00000173482.16	PTPRM	85.456	79.951	91.149	0.187	0.124	2.465	0.014	0.439
	ENSG00000185561.9	TLCD2	3.201	3.578	2.81	-0.265	0.166	-2.465	0.014	0.439
	ENSG00000164951.15	PDP1	57.984	53.408	62.717	0.228	0.105	2.465	0.014	0.439
	ENSG00000125378.15	BMP4	20.161	17.864	22.537	0.319	0.159	2.464	0.014	0.439
	ENSG00000219135.1	RPL23AP48	0.184	0.3	0.064	-0.289	0.82	-2.463	0.014	0.44
	ENSG00000277751.4	LILRB2	1.156	1.551	0.748	-0.546	0.41	-2.463	0.014	0.44
	ENSG00000141068.14	KSR1	20.286	21.387	19.147	-0.152	0.138	-2.462	0.014	0.44
	ENSG00000146416.18	AIG1	58.168	53.282	63.223	0.243	0.097	2.461	0.014	0.44
	ENSG00000103111.14	MON1B	17.48	19.078	15.826	-0.255	0.105	-2.461	0.014	0.44
	ENSG00000161609.9	CCDC155	1.248	1.766	0.713	-0.691	0.467	-2.461	0.014	0.44
	ENSG00000163814.7	CDCP1	2.014	2.549	1.461	-0.528	0.307	-2.461	0.014	0.44
	ENSG00000211879.1	TRAJ10	1.474	2.679	0.227	-1.584	1.141	-2.461	0.014	0.44
	ENSG00000118640.10	VAMP8	16.786	19.899	13.565	-0.521	0.312	-2.459	0.014	0.441
	ENSG00000177485.6	ZBTB33	8.505	7.96	9.069	0.168	0.095	2.459	0.014	0.441
	ENSG00000095637.21	SORBS1	469.097	437.584	501.697	0.197	0.107	2.458	0.014	0.442
	ENSG00000136997.17	MYC	30.778	39.459	21.798	-0.828	0.285	-2.457	0.014	0.443
	ENSG00000081189.15	MEF2C	223.29	193.651	253.951	0.389	0.177	2.457	0.014	0.443
	ENSG00000102078.15	SLC25A14	9.962	9.145	10.807	0.219	0.158	2.456	0.014	0.443
	ENSG00000284690.1	AC079325.2	0.495	0.804	0.175	-0.618	0.748	-2.455	0.014	0.444
	ENSG00000211873.1	TRAJ16	11.127	14.213	7.935	-0.768	1.001	-2.455	0.014	0.444
	ENSG00000138769.10	CDKL2	2	1.501	2.516	0.491	0.246	2.454	0.014	0.445
	ENSG00000126003.6	PLAGL2	5.51	6.185	4.812	-0.306	0.116	-2.452	0.014	0.446
	ENSG00000084073.8	ZMPSTE24	38.23	33.274	43.358	0.372	0.154	2.452	0.014	0.446
	ENSG00000251495.1	PPIAP11	0.735	0.318	1.167	0.718	0.671	2.451	0.014	0.446
	ENSG00000228454.7	C4B	6.758	7.378	6.116	-0.236	0.383	-2.451	0.014	0.447
	ENSG00000271164.1	AL139286.1	0.288	0.069	0.516	0.504	1.049	2.451	0.014	0.447
	ENSG00000141314.12	RHBDL3	4.385	6.093	2.617	-0.972	0.611	-2.449	0.014	0.447
	ENSG00000220553.1	RPL5P19	0.394	0.134	0.662	0.551	0.914	2.449	0.014	0.447
	ENSG00000136875.12	PRPF4	8.831	9.642	7.991	-0.243	0.088	-2.449	0.014	0.447
	ENSG00000163162.8	RNF149	39.095	42.061	36.026	-0.218	0.103	-2.448	0.014	0.447
	ENSG00000164961.15	WASHC5	36.071	33.658	38.567	0.191	0.068	2.448	0.014	0.447
	ENSG00000134668.12	SPOCD1	3.165	4.466	1.82	-0.955	0.428	-2.448	0.014	0.447
	ENSG00000270654.1	NUTF2P8	2.915	1.012	4.883	1.548	0.857	2.448	0.014	0.447
	ENSG00000235646.1	MTND1P2	0.118	0.212	0.021	-0.248	1.336	-2.448	0.014	0.447
	ENSG00000285071.1	OR2A2	0.051	0.088	0.013	-0.103	1.073	-2.447	0.014	0.447
	ENSG00000124762.13	CDKN1A	68.15	82.159	53.658	-0.605	0.255	-2.447	0.014	0.447
	ENSG00000231206.2	HNRNPA1P25	0.829	1.256	0.387	-0.702	0.647	-2.446	0.014	0.447
	ENSG00000175354.19	PTPN2	44.131	49.198	38.89	-0.332	0.143	-2.446	0.014	0.447
	ENSG00000151090.18	THRB	62.734	50.655	75.229	0.561	0.422	2.444	0.015	0.448
	ENSG00000137601.16	NEK1	16.051	15.061	17.074	0.17	0.064	2.444	0.015	0.448
	ENSG00000054523.17	KIF1B	57.799	52.956	62.808	0.242	0.112	2.444	0.015	0.448
	ENSG00000249992.1	TMEM158	0.728	1.035	0.41	-0.529	0.542	-2.443	0.015	0.449
	ENSG00000133997.11	MED6	25.416	23.095	27.817	0.258	0.071	2.442	0.015	0.45
	ENSG00000035115.21	SH3YL1	27.609	25.237	30.062	0.244	0.114	2.441	0.015	0.451
	ENSG00000251568.1	ALG3P1	0.134	0.219	0.047	-0.219	0.774	-2.44	0.015	0.452
	ENSG00000265241.6	RBM8A	67.488	75.65	59.045	-0.352	0.122	-2.44	0.015	0.452
	ENSG00000166483.10	WEE1	90.197	82.06	98.615	0.262	0.121	2.439	0.015	0.452
	ENSG00000115598.9	IL1RL2	0.68	0.952	0.399	-0.481	0.38	-2.439	0.015	0.452
	ENSG00000115009.12	CCL20	13.372	18.637	7.926	-1.137	0.511	-2.438	0.015	0.452
	ENSG00000281690.2	ADAMTS12	2.38	1.766	3.015	0.537	0.559	2.437	0.015	0.452
	ENSG00000185860.13	CCDC190	3.673	2.669	4.711	0.638	0.379	2.437	0.015	0.452
	ENSG00000116745.6	RPE65	0.03	0.049	0.011	-0.054	0.806	-2.437	0.015	0.452
	ENSG00000109667.11	SLC2A9	7.49	8.566	6.376	-0.375	0.134	-2.437	0.015	0.452
	ENSG00000105643.9	ARRDC2	26.512	28.236	24.73	-0.184	0.162	-2.437	0.015	0.452
	ENSG00000125868.15	DSTN	711.059	586.613	839.797	0.517	0.199	2.437	0.015	0.452
	ENSG00000123572.16	NRK	4.922	3.53	6.361	0.7	0.391	2.437	0.015	0.452
	ENSG00000139734.17	DIAPH3	4.388	3.046	5.777	0.744	0.428	2.436	0.015	0.452
	ENSG00000188211.8	NCR3LG1	3.391	3.263	3.524	0.086	0.124	2.436	0.015	0.452
	ENSG00000198429.9	ZNF69	6.414	5.505	7.355	0.361	0.135	2.436	0.015	0.452
	ENSG00000168404.12	MLKL	11.178	12.971	9.324	-0.436	0.24	-2.435	0.015	0.452
	ENSG00000131558.14	EXOC4	53.964	50.806	57.231	0.169	0.055	2.435	0.015	0.452
	ENSG00000232062.9	HLA-DQA1	2.17	0.351	4.052	1.903	1.327	2.434	0.015	0.453
	ENSG00000242265.5	PEG10	8.512	9.645	7.34	-0.352	0.203	-2.433	0.015	0.453
	ENSG00000176485.11	PLA2G16	100.238	107.968	92.241	-0.225	0.119	-2.432	0.015	0.453
	ENSG00000242507.6	FO393401.2	0.07	0.123	0.015	-0.147	0.899	-2.432	0.015	0.453
	ENSG00000182700.4	IGIP	16.95	15.131	18.833	0.298	0.129	2.432	0.015	0.453
	ENSG00000147027.3	TMEM47	80.142	61.825	99.091	0.672	0.284	2.431	0.015	0.453
	ENSG00000165462.5	PHOX2A	0.143	0.231	0.051	-0.228	0.797	-2.431	0.015	0.453
	ENSG00000091127.13	PUS7	10.474	12.459	8.419	-0.515	0.17	-2.431	0.015	0.453
	ENSG00000185215.8	TNFAIP2	25.986	30.674	21.136	-0.517	0.242	-2.431	0.015	0.453
	ENSG00000256975.1	AC092821.2	0.068	0.011	0.128	0.158	1.338	2.43	0.015	0.453
	ENSG00000136698.8	CFC1	0.634	0.948	0.31	-0.573	0.843	-2.43	0.015	0.453
	ENSG00000146215.13	CRIP3	1.96	1.25	2.695	0.716	0.509	2.429	0.015	0.453
	ENSG00000224484.1	AC023141.2	0.687	0.411	0.972	0.483	0.458	2.429	0.015	0.453
	ENSG00000224916.9	APOC4-APOC2	0.102	0.175	0.027	-0.194	1.02	-2.429	0.015	0.453
	ENSG00000153933.9	DGKE	9.764	9.245	10.302	0.142	0.108	2.428	0.015	0.453
	ENSG00000169398.19	PTK2	163.618	158.704	168.702	0.088	0.095	2.428	0.015	0.453
	ENSG00000116260.16	QSOX1	91.055	104.666	76.975	-0.438	0.208	-2.428	0.015	0.453
	ENSG00000178033.5	CALHM5	6.56	5.162	8.006	0.547	0.277	2.428	0.015	0.453
	ENSG00000183779.6	ZNF703	9.643	11.355	7.871	-0.478	0.199	-2.427	0.015	0.454
	ENSG00000114867.20	EIF4G1	123.219	136.788	109.183	-0.323	0.084	-2.426	0.015	0.454
	ENSG00000162909.17	CAPN2	88.54	86.225	90.935	0.076	0.081	2.426	0.015	0.454
	ENSG00000156127.6	BATF	1.349	1.832	0.849	-0.616	0.489	-2.426	0.015	0.454
	ENSG00000282489.1	AC016482.1	0.495	0.759	0.221	-0.526	0.669	-2.426	0.015	0.454
	ENSG00000159173.18	TNNI1	32.552	46.611	18.009	-1.325	0.577	-2.426	0.015	0.454
	ENSG00000143546.9	S100A8	17.523	22.708	12.16	-0.849	0.517	-2.424	0.015	0.455
	ENSG00000142224.15	IL19	0.129	0.19	0.065	-0.16	0.558	-2.424	0.015	0.455
	ENSG00000165669.13	FAM204A	67.768	65.309	70.311	0.105	0.061	2.423	0.015	0.455
	ENSG00000155660.10	PDIA4	40.46	45.074	35.687	-0.329	0.147	-2.423	0.015	0.455
	ENSG00000157036.12	EXOG	28.803	27.162	30.501	0.162	0.144	2.423	0.015	0.455
	ENSG00000197838.4	CYP2A13	0.069	0.12	0.017	-0.138	1.188	-2.422	0.015	0.456
	ENSG00000170381.13	SEMA3E	2.477	2.613	2.336	-0.115	0.347	2.422	0.015	0.456
	ENSG00000172572.6	PDE3A	119.177	130.207	107.767	-0.271	0.093	-2.422	0.015	0.456
	ENSG00000231622.1	RPS29P7	6.253	10.361	2.003	-1.92	0.823	-2.421	0.015	0.456
	ENSG00000137970.7	RPL7P9	0.823	0.573	1.082	0.404	0.328	2.421	0.015	0.456
	ENSG00000197321.14	SVIL	312.29	303.135	321.762	0.086	0.094	2.42	0.016	0.456
	ENSG00000170464.9	DNAJC18	21.301	23.489	19.037	-0.289	0.081	2.42	0.016	0.456
	ENSG00000274646.4	RPS9	19.701	6.145	33.723	2.281	0.61	2.42	0.016	0.456
	ENSG00000243297.2	RPL31P61	1.245	0.612	1.899	0.847	0.652	2.42	0.016	0.456
	ENSG00000226103.2	C6orf47	6.282	8.414	4.077	-0.891	0.403	-2.419	0.016	0.456
	ENSG00000125384.6	PTGER2	1.055	1.16	0.947	-0.15	0.292	-2.419	0.016	0.456
	ENSG00000142511.4	GPR32	0.377	0.193	0.567	0.393	0.646	2.419	0.016	0.456
	ENSG00000070759.16	TESK2	3.743	3.834	3.65	-0.056	0.105	-2.419	0.016	0.456
	ENSG00000103569.9	AQP9	5.922	7.678	4.106	-0.765	0.377	-2.418	0.016	0.456
	ENSG00000103187.7	COTL1	24.673	27.844	21.393	-0.365	0.158	-2.417	0.016	0.457
	ENSG00000108107.14	RPL28	416.617	462.41	369.245	-0.324	0.107	-2.417	0.016	0.457
	ENSG00000108671.9	PSMD11	59.664	64.683	54.473	-0.244	0.069	-2.416	0.016	0.457
	ENSG00000023445.13	BIRC3	23.792	32.613	14.666	-1.101	0.285	-2.416	0.016	0.457
	ENSG00000170525.20	PFKFB3	110.143	147.666	71.326	-1.039	0.372	-2.416	0.016	0.457
	ENSG00000204767.3	FAM196B	0.639	0.805	0.468	-0.298	0.333	-2.414	0.016	0.458
	ENSG00000187922.13	LCN10	1.499	1.953	1.029	-0.542	0.482	-2.414	0.016	0.458
	ENSG00000223361.5	FTH1P10	0.393	0.547	0.233	-0.327	0.475	-2.414	0.016	0.458
	ENSG00000165029.15	ABCA1	14.475	17.578	11.266	-0.599	0.241	-2.413	0.016	0.459
	ENSG00000144485.10	HES6	1.432	1.869	0.979	-0.536	0.437	-2.412	0.016	0.459
	ENSG00000158006.13	PAFAH2	8.31	8.426	8.189	-0.037	0.143	2.412	0.016	0.459
	ENSG00000145365.10	TIFA	13.135	15.277	10.919	-0.45	0.128	-2.412	0.016	0.459
	ENSG00000167088.10	SNRPD1	35.321	47.449	22.775	-1.027	0.259	-2.411	0.016	0.459
	ENSG00000004468.12	CD38	5.924	5.98	5.866	-0.024	0.284	-2.41	0.016	0.461
	ENSG00000104219.12	ZDHHC2	35.558	34.448	36.706	0.089	0.11	2.409	0.016	0.461
	ENSG00000143889.15	HNRNPLL	37.175	35.376	39.036	0.138	0.091	2.409	0.016	0.461
	ENSG00000148840.10	PPRC1	14.806	16.646	12.903	-0.344	0.132	-2.409	0.016	0.461
	ENSG00000027697.14	IFNGR1	103.558	115.564	91.138	-0.339	0.147	-2.409	0.016	0.461
	ENSG00000133026.12	MYH10	874.374	681.983	1073.4	0.654	0.463	2.408	0.016	0.461
	ENSG00000240849.10	TMEM189	13.691	14.989	12.349	-0.26	0.058	-2.407	0.016	0.461
	ENSG00000161973.10	CCDC42	0.33	0.133	0.533	0.437	0.91	2.405	0.016	0.464
	ENSG00000163536.12	SERPINI1	14.165	11.753	16.66	0.47	0.265	2.404	0.016	0.464
	ENSG00000105609.16	LILRB5	2.558	3.071	2.028	-0.427	0.297	-2.403	0.016	0.465
	ENSG00000148795.6	CYP17A1	6.579	9.273	3.791	-1.1	0.268	-2.403	0.016	0.465
	ENSG00000132964.11	CDK8	9.485	9.371	9.603	0.032	0.068	2.403	0.016	0.465
	ENSG00000113231.13	PDE8B	35.399	30.708	40.251	0.38	0.174	2.402	0.016	0.466
	ENSG00000046647.13	GEMIN8	12.506	11.506	13.541	0.217	0.101	2.401	0.016	0.466
	ENSG00000032219.18	ARID4A	33.077	30.774	35.459	0.198	0.095	2.401	0.016	0.466
	ENSG00000147677.10	EIF3H	195.015	181.292	209.211	0.206	0.1	2.401	0.016	0.466
	ENSG00000177125.5	ZBTB34	5.566	5.062	6.088	0.226	0.113	2.4	0.016	0.466
	ENSG00000135476.11	ESPL1	0.983	1.098	0.863	-0.172	0.28	-2.399	0.016	0.468
	ENSG00000258645.2	HSPE1P2	1.054	1.803	0.28	-1.13	0.753	-2.399	0.016	0.468
	ENSG00000106799.12	TGFBR1	48.045	38.454	57.967	0.58	0.296	2.398	0.016	0.469
	ENSG00000183087.14	GAS6	176.493	149.09	204.84	0.456	0.174	2.397	0.017	0.469
	ENSG00000162078.11	ZG16B	0.055	0.085	0.025	-0.083	0.743	-2.396	0.017	0.47
	ENSG00000136950.13	ARPC5L	31.639	37.034	26.058	-0.491	0.146	-2.395	0.017	0.47
	ENSG00000168824.14	NSG1	50.888	58.724	42.781	-0.448	0.242	-2.395	0.017	0.47
	ENSG00000121481.10	RNF2	16.23	15.426	17.062	0.137	0.078	2.394	0.017	0.47
	ENSG00000248978.2	AC009901.1	0.15	0.258	0.038	-0.276	1.147	-2.394	0.017	0.47
	ENSG00000131773.13	KHDRBS3	20.428	23.364	17.391	-0.406	0.161	-2.394	0.017	0.47
	ENSG00000255587.8	RAB44	0.058	0.083	0.033	-0.069	0.504	-2.394	0.017	0.47
	ENSG00000129667.12	RHBDF2	12.566	13.769	11.321	-0.261	0.146	-2.394	0.017	0.47
	ENSG00000159147.17	DONSON	11.691	10.342	13.086	0.313	0.118	2.394	0.017	0.47
	ENSG00000172724.11	CCL19	12.194	14.528	9.779	-0.527	0.497	-2.393	0.017	0.47
	ENSG00000111199.10	TRPV4	0.708	0.837	0.574	-0.223	0.285	-2.392	0.017	0.47
	ENSG00000197632.8	SERPINB2	0.403	0.64	0.158	-0.502	0.812	-2.392	0.017	0.47
	ENSG00000213987.4	AC093151.1	0.748	1.041	0.445	-0.498	1.181	-2.392	0.017	0.471
	ENSG00000235225.1	AC016712.1	0.337	0.612	0.053	-0.614	1.02	-2.391	0.017	0.471
	ENSG00000211456.10	SACM1L	42.386	40.307	44.537	0.141	0.067	2.39	0.017	0.473
	ENSG00000134324.11	LPIN1	40.215	43.056	37.277	-0.203	0.075	-2.389	0.017	0.473
	ENSG00000232000.2	CLCN3P1	0.529	0.419	0.641	0.21	0.24	2.389	0.017	0.473
	ENSG00000196954.13	CASP4	49.721	61.62	37.412	-0.705	0.275	-2.388	0.017	0.473
	ENSG00000099998.17	GGT5	42.201	54.968	28.994	-0.9	0.211	-2.388	0.017	0.473
	ENSG00000269237.1	AC010615.4	0.791	1.153	0.416	-0.605	0.544	-2.388	0.017	0.473
	ENSG00000166289.5	PLEKHF1	16.44	19.192	13.594	-0.468	0.259	-2.387	0.017	0.473
	ENSG00000225346.1	HCG4	0.249	0.387	0.107	-0.325	0.677	-2.386	0.017	0.475
	ENSG00000255986.6	MT1JP	3.195	4.312	2.04	-0.805	0.434	-2.385	0.017	0.475
	ENSG00000138964.16	PARVG	5.089	6.026	4.118	-0.457	0.207	-2.385	0.017	0.475
	ENSG00000230778.1	ANKRD63	0.199	0.32	0.075	-0.297	0.877	-2.384	0.017	0.475
	ENSG00000148288.12	GBGT1	8.307	9.018	7.57	-0.225	0.149	-2.384	0.017	0.475
	ENSG00000103479.15	RBL2	63.544	58.975	68.271	0.208	0.071	2.384	0.017	0.475
	ENSG00000138080.13	EMILIN1	36.483	44.304	28.392	-0.624	0.255	-2.384	0.017	0.475
	ENSG00000143353.11	LYPLAL1	81.335	74.264	88.651	0.252	0.12	2.384	0.017	0.475
	ENSG00000078747.14	ITCH	61.136	56.552	65.878	0.217	0.072	2.383	0.017	0.475
	ENSG00000132773.11	TOE1	6.527	7.246	5.784	-0.282	0.094	-2.382	0.017	0.476
	ENSG00000172936.12	MYD88	12.291	13.773	10.758	-0.329	0.17	-2.382	0.017	0.476
	ENSG00000226033.10	STK19	0.308	0.165	0.456	0.321	0.852	2.381	0.017	0.476
	ENSG00000132603.13	NIP7	10.392	11.515	9.23	-0.291	0.12	-2.38	0.017	0.477
	ENSG00000179041.3	RRS1	8.419	9.494	7.306	-0.337	0.134	-2.38	0.017	0.478
	ENSG00000175600.15	SUGCT	19.961	17.434	22.575	0.355	0.236	2.379	0.017	0.478
	ENSG00000126458.3	RRAS	87.246	75.83	99.054	0.381	0.171	2.379	0.017	0.478
	ENSG00000090339.8	ICAM1	15.544	18.554	12.43	-0.542	0.297	-2.379	0.017	0.478
	ENSG00000233585.2	AC231533.2	0.102	0.048	0.157	0.144	0.749	2.378	0.017	0.478
	ENSG00000185303.16	SFTPA2	0.057	0.035	0.08	0.062	0.875	2.378	0.017	0.478
	ENSG00000173391.8	OLR1	4.292	5.155	3.4	-0.484	0.291	-2.378	0.017	0.478
	ENSG00000229287.1	FABP5P4	1.634	2.755	0.475	-1.348	1.112	-2.377	0.017	0.478
	ENSG00000198417.6	MT1F	10.077	14.087	5.929	-1.123	0.483	-2.377	0.017	0.478
	ENSG00000148843.13	PDCD11	10.614	11.079	10.134	-0.118	0.073	-2.377	0.017	0.478
	ENSG00000165495.15	PKNOX2	22.876	27.731	17.853	-0.608	0.18	-2.376	0.017	0.478
	ENSG00000100564.8	PIGH	17.123	17.447	16.788	-0.052	0.073	-2.376	0.017	0.478
	ENSG00000197498.12	RPF2	42.44	52.201	32.343	-0.674	0.169	-2.376	0.018	0.478
	ENSG00000120327.6	PCDHB14	7.805	8.998	6.571	-0.401	0.174	-2.376	0.018	0.478
	ENSG00000198380.12	GFPT1	54.21	48.683	59.927	0.294	0.168	2.375	0.018	0.478
	ENSG00000095380.10	NANS	34.926	41.281	28.353	-0.526	0.174	-2.375	0.018	0.478
	ENSG00000171827.10	ZNF570	11.644	11.402	11.895	0.056	0.092	2.375	0.018	0.478
	ENSG00000240654.6	C1QTNF9	1.858	1.552	2.176	0.316	0.275	2.374	0.018	0.479
	ENSG00000086289.11	EPDR1	29.865	26.356	33.494	0.334	0.146	2.373	0.018	0.48
	ENSG00000216921.8	AC131097.2	0.453	0.63	0.269	-0.361	0.589	-2.369	0.018	0.484
	ENSG00000100124.14	ANKRD54	12.769	13.692	11.815	-0.197	0.08	-2.368	0.018	0.485
	ENSG00000111785.19	RIC8B	23.583	21.983	25.237	0.191	0.082	2.367	0.018	0.485
	ENSG00000117592.8	PRDX6	210.181	239.425	179.928	-0.41	0.211	-2.366	0.018	0.485
	ENSG00000152932.7	RAB3C	1.16	1.169	1.15	-0.012	0.422	2.366	0.018	0.485
	ENSG00000144649.8	FAM198A	2.488	2.649	2.323	-0.135	0.188	-2.366	0.018	0.485
	ENSG00000139641.12	ESYT1	55.852	49.686	62.23	0.319	0.093	2.366	0.018	0.485
	ENSG00000179715.12	PCED1B	4.709	4.094	5.345	0.317	0.184	2.366	0.018	0.485
	ENSG00000206457.10	CCHCR1	2.326	1.522	3.156	0.721	0.501	2.366	0.018	0.486
	ENSG00000158545.15	ZC3H18	19.847	21.256	18.39	-0.199	0.121	-2.365	0.018	0.486
	ENSG00000265491.4	RNF115	38.507	35.744	41.365	0.205	0.1	2.363	0.018	0.487
	ENSG00000167195.7	GOLGA6C	0.051	0.092	0.009	-0.115	1.218	-2.363	0.018	0.487
	ENSG00000117013.15	KCNQ4	1.41	1.218	1.61	0.235	0.231	2.363	0.018	0.488
	ENSG00000150760.12	DOCK1	35.799	31.886	39.846	0.313	0.127	2.362	0.018	0.488
	ENSG00000131378.13	RFTN1	70.247	55.761	85.234	0.603	0.185	2.362	0.018	0.488
	ENSG00000170231.15	FABP6	0.122	0.193	0.049	-0.186	0.82	-2.361	0.018	0.488
	ENSG00000259262.1	NDUFA3P4	0.94	1.739	0.113	-1.299	1.071	-2.361	0.018	0.488
	ENSG00000237217.1	AC008074.2	1.573	0.806	2.367	0.899	0.59	2.361	0.018	0.488
	ENSG00000248713.1	AC083902.2	0.302	0.401	0.2	-0.223	0.48	-2.361	0.018	0.488
	ENSG00000261739.2	GOLGA8S	0.807	1.067	0.538	-0.427	0.415	-2.361	0.018	0.488
	ENSG00000241945.7	PWP2	5.778	7.467	4.031	-0.751	0.408	-2.36	0.018	0.488
	ENSG00000157216.15	SSBP3	48.461	52.949	43.817	-0.268	0.095	-2.36	0.018	0.488
	ENSG00000012779.10	ALOX5	0.813	0.911	0.711	-0.159	0.359	-2.359	0.018	0.489
	ENSG00000143549.19	TPM3	148.293	132.425	164.708	0.313	0.205	2.359	0.018	0.489
	ENSG00000251491.2	OR7E28P	0.07	0.019	0.122	0.14	1.162	2.359	0.018	0.489
	ENSG00000008283.15	CYB561	11.737	13.484	9.931	-0.406	0.255	-2.358	0.018	0.489
	ENSG00000136824.18	SMC2	10.777	10.204	11.37	0.143	0.105	2.357	0.018	0.489
	ENSG00000227776.1	AKR1D1P1	0.199	0.34	0.053	-0.349	1.041	-2.357	0.018	0.489
	ENSG00000011083.8	SLC6A7	0.052	0.075	0.028	-0.066	0.554	-2.357	0.018	0.489
	ENSG00000144057.15	ST6GAL2	35.939	22.294	50.054	1.132	0.578	2.357	0.018	0.489
	ENSG00000056558.10	TRAF1	9.705	12.572	6.739	-0.81	0.291	-2.356	0.018	0.49
	ENSG00000205795.4	CYS1	12.116	8.846	15.498	0.745	0.243	2.355	0.019	0.491
	ENSG00000163694.14	RBM47	6.699	7.181	6.2	-0.184	0.219	-2.354	0.019	0.491
	ENSG00000211699.2	TRGV3	0.716	1.013	0.408	-0.516	0.568	-2.354	0.019	0.492
	ENSG00000137033.11	IL33	66.985	79.841	53.684	-0.564	0.235	-2.354	0.019	0.492
	ENSG00000183733.6	FIGLA	0.082	0.114	0.049	-0.087	0.658	-2.353	0.019	0.492
	ENSG00000243538.1	RPS26P28	0.547	0.177	0.93	0.714	0.873	2.353	0.019	0.492
	ENSG00000119801.12	YPEL5	63.163	58.973	67.497	0.192	0.113	2.352	0.019	0.492
	ENSG00000071189.21	SNX13	49.439	48.917	49.979	0.03	0.064	2.352	0.019	0.492
	ENSG00000175485.2	OR52W1	0.13	0.198	0.059	-0.177	0.65	-2.352	0.019	0.492
	ENSG00000160049.11	DFFA	22.261	23.554	20.925	-0.163	0.073	-2.352	0.019	0.492
	ENSG00000121552.3	CSTA	2.468	3.31	1.598	-0.73	0.431	-2.351	0.019	0.492
	ENSG00000072501.17	SMC1A	25.719	28.269	23.081	-0.281	0.075	-2.351	0.019	0.492
	ENSG00000232180.8	SLC44A4	0.104	0.16	0.045	-0.15	0.458	-2.351	0.019	0.492
	ENSG00000123684.12	LPGAT1	48.04	56.23	39.567	-0.496	0.101	-2.351	0.019	0.492
	ENSG00000140873.15	ADAMTS18	0.232	0.195	0.271	0.089	0.454	2.35	0.019	0.492
	ENSG00000188820.12	CALHM6	2.105	2.711	1.479	-0.582	0.378	-2.35	0.019	0.492
	ENSG00000284578.1	SMG1P1	0.773	1.344	0.182	-0.988	1.266	-2.349	0.019	0.492
	ENSG00000237489.4	C10orf143	3.038	3.343	2.723	-0.222	0.139	-2.348	0.019	0.493
	ENSG00000184828.9	ZBTB7C	10.357	11.569	9.103	-0.315	0.258	-2.347	0.019	0.495
	ENSG00000261833.2	AC104151.1	0.848	0.284	1.432	0.922	0.866	2.345	0.019	0.496
	ENSG00000216347.1	RPL10P10	0.153	0.018	0.293	0.345	1.308	2.345	0.019	0.496
	ENSG00000101447.14	FAM83D	1.45	1.134	1.778	0.381	0.27	2.345	0.019	0.496
	ENSG00000186088.15	GSAP	16.147	14.516	17.835	0.28	0.123	2.344	0.019	0.496
	ENSG00000211844.1	TRAJ45	3.302	4.926	1.622	-1.176	0.767	-2.344	0.019	0.497
	ENSG00000196549.10	MME	8.976	8.126	9.854	0.25	0.271	2.343	0.019	0.498
	ENSG00000118402.5	ELOVL4	1.255	1.023	1.495	0.303	0.261	2.343	0.019	0.498
	ENSG00000276531.1	AC091769.1	0.516	0.216	0.826	0.586	0.772	2.342	0.019	0.498
	ENSG00000141506.13	PIK3R5	5.972	6.61	5.311	-0.27	0.209	-2.342	0.019	0.498
	ENSG00000240356.6	RPL23AP7	8.729	7.399	10.105	0.403	0.197	2.341	0.019	0.498
	ENSG00000111450.13	STX2	22.964	23.32	22.595	-0.044	0.108	2.341	0.019	0.498
	ENSG00000183597.15	TANGO2	70.8	62.921	78.95	0.323	0.184	2.341	0.019	0.498
	ENSG00000138036.18	DYNC2LI1	22.112	20.457	23.825	0.21	0.096	2.341	0.019	0.498
	ENSG00000271543.1	AC021443.1	1.97	3.249	0.648	-1.367	0.843	-2.341	0.019	0.498
	ENSG00000112394.16	SLC16A10	5.961	7.004	4.883	-0.444	0.218	-2.34	0.019	0.498
	ENSG00000163053.10	SLC16A14	2.863	3.266	2.446	-0.308	0.164	-2.338	0.019	0.5
	ENSG00000224324.1	THAP5P1	0.589	0.355	0.831	0.434	0.889	-2.338	0.019	0.5
	ENSG00000278567.2	CCL3	4.904	3.915	5.928	0.495	0.422	2.337	0.019	0.501
	ENSG00000264958.2	ALOX12P1	0.24	0.347	0.13	-0.254	0.576	-2.337	0.019	0.501
	ENSG00000117682.16	DHDDS	45.456	41.999	49.032	0.219	0.066	2.337	0.019	0.501
	ENSG00000106348.16	IMPDH1	16.029	17.341	14.672	-0.227	0.108	-2.336	0.019	0.501
	ENSG00000188321.13	ZNF559	20.911	18.979	22.91	0.259	0.105	2.336	0.02	0.501
	ENSG00000206404.11	LY6G5C	0.715	1.059	0.36	-0.598	0.762	-2.335	0.02	0.502
	ENSG00000179639.10	FCER1A	2.146	1.628	2.683	0.487	0.44	2.334	0.02	0.502
	ENSG00000152767.16	FARP1	36.884	34.195	39.667	0.208	0.121	2.334	0.02	0.502
	ENSG00000205763.13	RP9P	6.181	5.801	6.574	0.155	0.118	2.334	0.02	0.502
	ENSG00000089356.18	FXYD3	2.872	3.203	2.531	-0.251	0.275	-2.333	0.02	0.502
	ENSG00000167900.11	TK1	1.924	2.121	1.721	-0.198	0.262	-2.333	0.02	0.503
	ENSG00000076053.10	RBM7	82.713	107.495	57.075	-0.902	0.233	-2.332	0.02	0.503
	ENSG00000138356.13	AOX1	12.512	13.658	11.328	-0.25	0.205	-2.331	0.02	0.503
	ENSG00000206403.11	ABHD16A	7.576	8.289	6.838	-0.245	0.389	-2.331	0.02	0.503
	ENSG00000255104.8	AC005324.4	0.341	0.536	0.14	-0.43	0.731	-2.331	0.02	0.503
	ENSG00000139722.6	VPS37B	22.173	24.755	19.501	-0.329	0.119	-2.331	0.02	0.503
	ENSG00000269378.1	ITGB1P1	182.528	99.527	268.393	1.422	0.588	2.331	0.02	0.503
	ENSG00000144191.11	CNGA3	0.014	0.025	0.003	-0.031	0.964	-2.33	0.02	0.503
	ENSG00000100122.5	CRYBB1	0.462	0.602	0.316	-0.283	0.454	-2.33	0.02	0.503
	ENSG00000237382.2	RPL21P121	0.394	0.611	0.168	-0.464	0.743	-2.329	0.02	0.504
	ENSG00000120314.18	WDR55	10.252	10.927	9.555	-0.176	0.061	-2.329	0.02	0.504
	ENSG00000251188.1	AC079140.3	0.807	1.183	0.418	-0.622	0.545	-2.329	0.02	0.504
	ENSG00000159110.19	IFNAR2	22.828	24.244	21.364	-0.175	0.101	-2.328	0.02	0.504
	ENSG00000100129.17	EIF3L	320.259	302.482	338.65	0.162	0.103	2.328	0.02	0.505
	ENSG00000151062.14	CACNA2D4	2.216	2.646	1.771	-0.396	0.251	-2.325	0.02	0.507
	ENSG00000148120.16	C9orf3	164.967	151.302	179.103	0.242	0.138	2.325	0.02	0.507
	ENSG00000187957.7	DNER	10.12	13.521	6.6	-0.934	0.408	-2.325	0.02	0.507
	ENSG00000103342.12	GSPT1	89.753	93.713	85.657	-0.128	0.05	-2.324	0.02	0.507
	ENSG00000128262.8	POM121L9P	0.959	1.153	0.758	-0.292	0.346	-2.324	0.02	0.507
	ENSG00000275395.5	FCGBP	7.666	9.32	5.955	-0.569	0.469	-2.324	0.02	0.507
	ENSG00000175928.5	LRRN1	5.263	3.141	7.458	1.03	0.522	2.324	0.02	0.507
	ENSG00000160999.10	SH2B2	3.372	4.265	2.447	-0.611	0.281	-2.324	0.02	0.507
	ENSG00000265158.1	LRRC37A7P	1.318	1.392	1.243	-0.093	0.193	-2.323	0.02	0.508
	ENSG00000104497.13	SNX16	12.114	11.195	13.064	0.206	0.103	2.322	0.02	0.509
	ENSG00000173762.7	CD7	1.067	1.485	0.635	-0.603	0.438	-2.321	0.02	0.509
	ENSG00000172007.5	RAB33B	10.58	9.917	11.267	0.168	0.15	2.321	0.02	0.51
	ENSG00000182199.10	SHMT2	33.879	40.205	27.336	-0.54	0.187	-2.32	0.02	0.51
	ENSG00000180061.9	TMEM150B	1.209	1.45	0.96	-0.322	0.268	-2.32	0.02	0.51
	ENSG00000181562.4	EDDM3A	0.064	0.101	0.026	-0.102	0.671	-2.32	0.02	0.51
	ENSG00000073754.5	CD5L	0.78	1.121	0.429	-0.57	0.463	-2.319	0.02	0.51
	ENSG00000197776.7	KLHDC1	20.339	19.215	21.503	0.155	0.109	2.319	0.02	0.51
	ENSG00000168481.8	LGI3	0.752	0.982	0.514	-0.389	0.611	-2.318	0.02	0.51
	ENSG00000267456.2	AC023043.3	0.554	0.582	0.526	-0.051	1.323	-2.318	0.02	0.51
	ENSG00000220804.8	LINC01881	15.24	13.465	17.077	0.322	0.164	2.318	0.02	0.51
	ENSG00000134853.11	PDGFRA	140.096	175.763	103.2	-0.762	0.324	-2.318	0.02	0.51
	ENSG00000257403.2	AC008740.1	4.101	2.186	6.082	1.152	0.6	2.317	0.02	0.511
	ENSG00000044115.20	CTNNA1	288.909	297.612	279.907	-0.088	0.072	2.316	0.021	0.511
	ENSG00000230104.1	AC018712.1	0.199	0.089	0.312	0.268	0.789	2.316	0.021	0.511
	ENSG00000184954.4	OR6C70	0.137	0.07	0.206	0.173	0.589	2.316	0.021	0.511
	ENSG00000035403.17	VCL	165.824	155.216	176.797	0.187	0.1	2.315	0.021	0.511
	ENSG00000277475.1	AC213203.1	1.041	1.467	0.601	-0.624	0.588	-2.314	0.021	0.511
	ENSG00000034677.12	RNF19A	103.055	103.8	102.283	-0.021	0.088	2.314	0.021	0.511
	ENSG00000110079.16	MS4A4A	11.529	13.834	9.145	-0.548	0.267	-2.314	0.021	0.511
	ENSG00000155893.12	PXYLP1	20.083	16.967	23.307	0.436	0.157	2.314	0.021	0.511
	ENSG00000241067.2	RPL17P40	1.249	1.951	0.523	-0.954	0.696	-2.314	0.021	0.511
	ENSG00000133328.3	HRASLS2	0.17	0.258	0.08	-0.22	0.64	-2.314	0.021	0.511
	ENSG00000162063.12	CCNF	2.088	2.354	1.813	-0.253	0.166	-2.314	0.021	0.511
	ENSG00000103544.14	VPS35L	41.638	40.89	42.412	0.051	0.049	2.313	0.021	0.511
	ENSG00000162407.8	PLPP3	71	79.635	62.068	-0.354	0.149	-2.313	0.021	0.511
	ENSG00000112232.8	KHDRBS2	0.184	0.121	0.25	0.158	0.464	2.313	0.021	0.511
	ENSG00000167642.12	SPINT2	48.966	32.397	66.106	1.007	0.364	2.312	0.021	0.512
	ENSG00000226435.10	ANKRD18DP	0.127	0.08	0.175	0.122	0.751	2.311	0.021	0.512
	ENSG00000118689.14	FOXO3	49.45	55.13	43.575	-0.333	0.144	-2.311	0.021	0.512
	ENSG00000154229.11	PRKCA	10.955	11.86	10.019	-0.223	0.118	-2.311	0.021	0.512
	ENSG00000166206.14	GABRB3	17.041	21.142	12.798	-0.682	0.385	-2.311	0.021	0.512
	ENSG00000165621.8	OXGR1	0.406	0.548	0.258	-0.299	0.55	-2.31	0.021	0.512
	ENSG00000144749.13	LRIG1	100.789	107.407	93.944	-0.191	0.133	-2.31	0.021	0.512
	ENSG00000129351.17	ILF3	145.03	156.439	133.228	-0.23	0.071	-2.31	0.021	0.512
	ENSG00000259683.1	AC243562.2	1.013	1.361	0.653	-0.515	0.343	-2.309	0.021	0.512
	ENSG00000172765.16	TMCC1	65.255	67.279	63.162	-0.09	0.049	-2.309	0.021	0.512
	ENSG00000182752.9	PAPPA	9.26	11.364	7.083	-0.613	0.274	-2.308	0.021	0.514
	ENSG00000010671.15	BTK	4.674	5.5	3.82	-0.431	0.267	-2.308	0.021	0.514
	ENSG00000131459.12	GFPT2	13.633	16.408	10.762	-0.566	0.197	-2.308	0.021	0.514
	ENSG00000069702.10	TGFBR3	55.781	65.344	45.889	-0.501	0.122	-2.307	0.021	0.515
	ENSG00000064300.8	NGFR	11.312	13.705	8.837	-0.58	0.311	-2.305	0.021	0.516
	ENSG00000249119.1	MTND6P4	6.145	10.673	1.461	-2.246	0.595	-2.305	0.021	0.516
	ENSG00000125952.18	MAX	62.632	63.797	61.427	-0.054	0.067	-2.305	0.021	0.516
	ENSG00000112096.17	SOD2	933.107	1202.5	654.428	-0.877	0.19	-2.305	0.021	0.516
	ENSG00000036054.12	TBC1D23	33.841	32.178	35.562	0.14	0.091	2.304	0.021	0.517
	ENSG00000170484.9	KRT74	0.055	0.078	0.032	-0.064	0.901	-2.303	0.021	0.517
	ENSG00000215869.4	AC092506.1	0.58	0.403	0.764	0.33	0.407	2.302	0.021	0.518
	ENSG00000198408.13	MGEA5	144.477	137.302	151.9	0.145	0.075	2.302	0.021	0.518
	ENSG00000219926.11	AL445238.1	12.215	10.259	14.239	0.437	0.137	2.302	0.021	0.518
	ENSG00000181649.6	PHLDA2	2.657	3.623	1.658	-0.799	0.458	-2.301	0.021	0.519
	ENSG00000224471.2	MTCO3P19	4.05	6.307	1.715	-1.428	0.805	-2.3	0.021	0.519
	ENSG00000110092.3	CCND1	134.079	128.264	140.095	0.126	0.146	2.3	0.021	0.519
	ENSG00000156103.15	MMP16	9.405	7.081	11.809	0.665	0.329	2.299	0.022	0.521
	ENSG00000164070.11	HSPA4L	13.867	12.172	15.621	0.336	0.164	2.298	0.022	0.521
	ENSG00000161960.14	EIF4A1	203.357	242.635	162.724	-0.573	0.164	-2.298	0.022	0.521
	ENSG00000235235.6	IGKV1OR2-1	0.524	0.895	0.139	-0.734	0.832	-2.297	0.022	0.522
	ENSG00000071794.15	HLTF	29.533	28.2	30.912	0.128	0.075	2.297	0.022	0.522
	ENSG00000105737.9	GRIK5	9.391	10.211	8.542	-0.233	0.134	-2.295	0.022	0.524
	ENSG00000048052.21	HDAC9	58.218	47.135	69.683	0.554	0.204	2.295	0.022	0.524
	ENSG00000064666.14	CNN2	53.568	46.63	60.746	0.374	0.149	2.295	0.022	0.524
	ENSG00000006327.13	TNFRSF12A	23.654	20.48	26.938	0.379	0.233	2.294	0.022	0.524
	ENSG00000164619.8	BMPER	6.955	7.121	6.784	-0.061	0.242	-2.294	0.022	0.524
	ENSG00000092068.19	SLC7A8	16.074	17.222	14.886	-0.198	0.206	-2.293	0.022	0.524
	ENSG00000230611.1	HMGB1P27	0.408	0.212	0.611	0.41	0.562	2.293	0.022	0.524
	ENSG00000198189.10	HSD17B11	27.222	24.833	29.694	0.249	0.123	2.293	0.022	0.525
	ENSG00000119711.12	ALDH6A1	33.094	28.463	37.883	0.4	0.159	2.292	0.022	0.525
	ENSG00000171236.9	LRG1	0.928	1.005	0.849	-0.117	0.231	-2.291	0.022	0.526
	ENSG00000100167.20	SEPT3	0.335	0.393	0.275	-0.128	0.308	-2.291	0.022	0.526
	ENSG00000185352.8	HS6ST3	0.264	0.349	0.176	-0.197	0.408	-2.291	0.022	0.526
	ENSG00000119636.15	BBOF1	6.514	5.833	7.218	0.266	0.117	2.291	0.022	0.526
	ENSG00000141098.12	GFOD2	10.238	10.226	10.25	0.003	0.069	-2.29	0.022	0.526
	ENSG00000108511.9	HOXB6	0.734	0.906	0.557	-0.292	0.337	-2.289	0.022	0.527
	ENSG00000141040.14	ZNF287	8.143	7.626	8.678	0.166	0.097	2.289	0.022	0.527
	ENSG00000235424.1	SUMO2P10	1.192	2.194	0.155	-1.467	1.129	-2.288	0.022	0.527
	ENSG00000137975.7	CLCA2	0.121	0.109	0.134	0.031	0.601	-2.288	0.022	0.527
	ENSG00000064932.15	SBNO2	16.756	21.736	11.604	-0.851	0.351	-2.288	0.022	0.527
	ENSG00000146242.8	TPBG	6.236	7.132	5.309	-0.366	0.176	-2.288	0.022	0.527
	ENSG00000176256.10	HMGB4	0.19	0.311	0.064	-0.302	1.259	-2.287	0.022	0.527
	ENSG00000214447.4	FAM187A	0.191	0.276	0.103	-0.21	0.556	-2.287	0.022	0.527
	ENSG00000281919.2	SLC45A2	0.367	0.246	0.493	0.26	0.599	2.287	0.022	0.527
	ENSG00000117594.9	HSD11B1	6.302	7.528	5.033	-0.499	0.267	-2.286	0.022	0.528
	ENSG00000229268.1	PES1P2	1.423	0.95	1.911	0.578	0.433	2.286	0.022	0.528
	ENSG00000163738.18	MTHFD2L	14.288	12.758	15.872	0.294	0.113	2.285	0.022	0.528
	ENSG00000169508.6	GPR183	8.023	9.037	6.974	-0.332	0.246	-2.285	0.022	0.528
	ENSG00000151116.16	UEVLD	28.792	31.52	25.97	-0.27	0.092	-2.284	0.022	0.529
	ENSG00000184486.9	POU3F2	0.071	0.041	0.102	0.082	0.586	2.284	0.022	0.529
	ENSG00000180611.6	MB21D2	2.647	2.329	2.977	0.257	0.155	2.284	0.022	0.529
	ENSG00000155070.8	UNC93B2	0.081	0.134	0.026	-0.145	0.943	-2.283	0.022	0.529
	ENSG00000172901.19	LVRN	2.144	1.422	2.892	0.684	0.396	2.282	0.022	0.531
	ENSG00000228964.10	HLA-B	41.278	27.545	55.484	0.985	0.674	2.281	0.023	0.531
	ENSG00000254506.1	AP003080.1	0.327	0.21	0.448	0.259	0.411	2.28	0.023	0.532
	ENSG00000132669.12	RIN2	67.379	64.085	70.787	0.141	0.1	2.28	0.023	0.532
	ENSG00000136628.17	EPRS	51.213	48.81	53.699	0.135	0.07	2.28	0.023	0.532
	ENSG00000133477.16	FAM83F	1.542	1.755	1.321	-0.247	0.202	-2.279	0.023	0.533
	ENSG00000269373.1	AC008739.2	0.565	0.925	0.191	-0.692	0.933	-2.278	0.023	0.534
	ENSG00000184730.10	APOBR	0.836	1.041	0.624	-0.33	0.285	-2.277	0.023	0.535
	ENSG00000220494.4	YAP1P1	0.029	0.003	0.055	0.073	1.186	2.276	0.023	0.535
	ENSG00000117335.19	CD46	95.517	85.18	106.21	0.315	0.073	2.276	0.023	0.536
	ENSG00000179954.15	SSC5D	10.511	8.575	12.513	0.497	0.294	2.276	0.023	0.536
	ENSG00000162493.16	PDPN	15.336	17.848	12.737	-0.456	0.226	-2.275	0.023	0.537
	ENSG00000177459.10	ERICH5	0.271	0.177	0.369	0.218	0.492	2.274	0.023	0.538
	ENSG00000221989.2	OR2A2	0.039	0.065	0.012	-0.075	0.95	-2.273	0.023	0.538
	ENSG00000067225.17	PKM	613.125	682.328	541.535	-0.333	0.117	-2.273	0.023	0.539
	ENSG00000102359.6	SRPX2	19.085	18.045	20.162	0.152	0.236	2.272	0.023	0.539
	ENSG00000073849.14	ST6GAL1	92.056	102.403	81.351	-0.328	0.119	-2.272	0.023	0.539
	ENSG00000159322.17	ADPGK	26.478	27.942	24.963	-0.157	0.086	-2.272	0.023	0.539
	ENSG00000270620.1	AL034555.1	4.077	2.195	6.025	1.137	0.753	2.271	0.023	0.539
	ENSG00000154217.14	PITPNC1	26.483	29.591	23.267	-0.334	0.163	-2.271	0.023	0.539
	ENSG00000118777.11	ABCG2	3.799	2.907	4.722	0.551	0.228	2.27	0.023	0.539
	ENSG00000086065.13	CHMP5	54.83	49.175	60.68	0.298	0.14	2.27	0.023	0.539
	ENSG00000232070.8	TMEM253	0.713	0.395	1.042	0.549	0.39	2.27	0.023	0.539
	ENSG00000077157.21	PPP1R12B	606.767	505.945	711.066	0.49	0.193	2.27	0.023	0.539
	ENSG00000168283.13	BMI1	63.219	68.045	58.226	-0.221	0.106	2.269	0.023	0.54
	ENSG00000139436.20	GIT2	38.833	38.894	38.77	-0.004	0.044	2.269	0.023	0.54
	ENSG00000211860.1	TRAJ29	7.535	11.541	3.39	-1.515	0.929	-2.268	0.023	0.541
	ENSG00000198832.10	SELENOM	140.954	114.29	168.537	0.556	0.188	2.268	0.023	0.541
	ENSG00000226781.1	TBCAP1	1.232	0.286	2.212	1.321	0.884	2.267	0.023	0.541
	ENSG00000167797.7	CDK2AP2	29.188	31.892	26.392	-0.264	0.124	-2.263	0.024	0.546
	ENSG00000257604.1	AC027288.2	1.573	1.54	1.607	0.038	1.052	-2.263	0.024	0.546
	ENSG00000108861.8	DUSP3	97.288	85.011	109.988	0.368	0.192	2.262	0.024	0.547
	ENSG00000277111.3	PLEKHM1	9.575	9.241	9.92	0.093	0.431	2.262	0.024	0.547
	ENSG00000109189.12	USP46	35.622	30.882	40.525	0.381	0.199	2.261	0.024	0.548
	ENSG00000243504.1	RPS23P1	0.691	0.322	1.072	0.648	0.555	2.261	0.024	0.548
	ENSG00000171365.16	CLCN5	4.552	5.408	3.667	-0.457	0.152	-2.259	0.024	0.549
	ENSG00000143196.4	DPT	103.494	84.69	122.946	0.533	0.258	2.259	0.024	0.549
	ENSG00000186743.2	TPI1P3	0.823	0.444	1.215	0.617	0.623	2.259	0.024	0.549
	ENSG00000174450.11	GOLGA6L2	0.02	0.036	0.003	-0.048	1.43	-2.258	0.024	0.55
	ENSG00000160310.17	PRMT2	86.907	82.04	91.942	0.163	0.123	2.258	0.024	0.55
	ENSG00000221886.3	ZBED8	4.741	4.369	5.125	0.19	0.098	2.258	0.024	0.55
	ENSG00000137491.14	SLCO2B1	34.022	38.551	29.337	-0.383	0.162	-2.258	0.024	0.55
	ENSG00000166507.17	NDST2	20.403	22.837	17.885	-0.336	0.09	-2.257	0.024	0.551
	ENSG00000162981.13	FAM84A	3.114	3.883	2.319	-0.557	0.264	-2.256	0.024	0.551
	ENSG00000236875.3	DDX11L5	0.157	0.052	0.267	0.269	0.856	2.256	0.024	0.551
	ENSG00000163576.17	EFHB	1.286	1.947	0.602	-0.879	0.345	-2.255	0.024	0.551
	ENSG00000067900.7	ROCK1	68.221	65.239	71.305	0.126	0.124	2.255	0.024	0.551
	ENSG00000100209.9	HSCB	13.826	15.807	11.777	-0.396	0.127	-2.255	0.024	0.551
	ENSG00000254636.1	ARMS2	0.159	0.08	0.241	0.2	0.722	2.255	0.024	0.551
	ENSG00000132749.10	TESMIN	1.634	1.959	1.298	-0.365	0.233	-2.255	0.024	0.551
	ENSG00000232894.1	MRPS31P2	0.219	0.407	0.025	-0.456	1.319	-2.254	0.024	0.551
	ENSG00000127129.9	EDN2	0.486	0.696	0.268	-0.419	0.79	-2.253	0.024	0.552
	ENSG00000171928.13	TVP23B	33.975	31.422	36.617	0.214	0.113	2.253	0.024	0.552
	ENSG00000224963.3	U82695.1	0.792	0.362	1.237	0.716	0.508	2.252	0.024	0.552
	ENSG00000283782.2	AC116366.3	6.764	6.325	7.219	0.166	0.088	2.252	0.024	0.552
	ENSG00000118276.11	B4GALT6	9.806	11.304	8.257	-0.41	0.128	-2.252	0.024	0.552
	ENSG00000047849.21	MAP4	317.644	284.19	352.252	0.309	0.159	2.252	0.024	0.552
	ENSG00000168487.17	BMP1	14.373	17.249	11.398	-0.558	0.158	-2.252	0.024	0.552
	ENSG00000276840.1	PMS2P10	0.888	1.301	0.461	-0.656	0.479	-2.251	0.024	0.553
	ENSG00000213714.1	FAM209B	0.238	0.315	0.159	-0.183	0.552	-2.25	0.024	0.554
	ENSG00000251062.1	AC025459.1	2.015	3.309	0.676	-1.363	0.854	-2.249	0.024	0.555
	ENSG00000137821.11	LRRC49	30.168	32.662	27.588	-0.236	0.136	-2.249	0.025	0.555
	ENSG00000172216.5	CEBPB	23.391	27.617	19.018	-0.516	0.244	-2.248	0.025	0.556
	ENSG00000213015.8	ZNF580	23.76	26.525	20.901	-0.33	0.129	-2.247	0.025	0.556
	ENSG00000211882.1	TRAJ7	3.26	3.9	2.598	-0.445	1.301	-2.247	0.025	0.556
	ENSG00000211451.12	GNRHR2	20.519	25.262	15.613	-0.661	0.272	-2.247	0.025	0.556
	ENSG00000070404.9	FSTL3	36.247	33.017	39.588	0.255	0.166	2.247	0.025	0.556
	ENSG00000156475.18	PPP2R2B	23.522	20.367	26.786	0.379	0.293	2.247	0.025	0.556
	ENSG00000137269.14	LRRC1	9.515	8.76	10.296	0.211	0.198	2.247	0.025	0.556
	ENSG00000276876.4	MYT1	0.137	0.185	0.087	-0.125	0.418	-2.245	0.025	0.558
	ENSG00000235750.9	KIAA0040	20.762	23.231	18.209	-0.335	0.19	-2.244	0.025	0.558
	ENSG00000225551.1	AL157827.1	9.697	14.943	4.27	-1.597	0.829	-2.244	0.025	0.558
	ENSG00000166033.11	HTRA1	226.834	182.031	273.182	0.583	0.266	2.244	0.025	0.558
	ENSG00000254500.1	RANP3	1.686	2.779	0.556	-1.28	0.827	-2.243	0.025	0.558
	ENSG00000044574.7	HSPA5	218.795	247.558	189.041	-0.387	0.16	-2.243	0.025	0.558
	ENSG00000185736.15	ADARB2	0.805	0.957	0.649	-0.247	0.304	-2.243	0.025	0.558
	ENSG00000132205.10	EMILIN2	5.804	6.218	5.375	-0.179	0.166	-2.243	0.025	0.558
	ENSG00000163882.9	POLR2H	37.59	42.998	31.995	-0.415	0.129	-2.242	0.025	0.559
	ENSG00000138768.14	USO1	101.047	93.471	108.883	0.218	0.1	2.242	0.025	0.559
	ENSG00000151640.12	DPYSL4	4.692	2.951	6.493	0.923	0.547	2.242	0.025	0.559
	ENSG00000173218.14	VANGL1	6.935	6.272	7.622	0.246	0.111	2.241	0.025	0.559
	ENSG00000123700.4	KCNJ2	5.842	4.478	7.254	0.591	0.317	2.241	0.025	0.559
	ENSG00000128050.8	PAICS	27.529	29.957	25.017	-0.251	0.106	-2.24	0.025	0.559
	ENSG00000184389.9	A3GALT2	0.183	0.269	0.094	-0.213	0.622	-2.24	0.025	0.559
	ENSG00000177663.13	IL17RA	10.537	11.572	9.467	-0.264	0.154	-2.24	0.025	0.559
	ENSG00000235380.1	MICD	0.098	0.046	0.151	0.138	0.717	2.24	0.025	0.559
	ENSG00000156471.12	PTDSS1	102.251	121.687	82.144	-0.561	0.262	-2.239	0.025	0.559
	ENSG00000008438.4	PGLYRP1	0.711	0.428	1.003	0.488	0.593	2.239	0.025	0.559
	ENSG00000115226.9	FNDC4	6.488	7.653	5.283	-0.462	0.218	-2.239	0.025	0.559
	ENSG00000163378.13	EOGT	89.416	81.63	97.47	0.253	0.154	2.239	0.025	0.559
	ENSG00000147224.11	PRPS1	31.235	33.943	28.433	-0.248	0.088	-2.238	0.025	0.559
	ENSG00000149089.12	APIP	25.373	20.92	29.98	0.499	0.138	2.238	0.025	0.559
	ENSG00000213983.11	AP1G2	30.531	36.253	24.611	-0.541	0.115	-2.238	0.025	0.559
	ENSG00000178896.8	EXOSC4	13.282	15.396	11.095	-0.439	0.182	-2.238	0.025	0.56
	ENSG00000198670.11	LPA	0.05	0.031	0.07	0.055	0.524	2.237	0.025	0.56
	ENSG00000178776.4	C5orf46	49.253	28.23	71	1.301	0.569	2.236	0.025	0.561
	ENSG00000224280.1	AC005014.1	0.108	0.153	0.06	-0.121	0.506	-2.236	0.025	0.561
	ENSG00000184205.14	TSPYL2	56.572	66.457	46.345	-0.511	0.18	-2.235	0.025	0.561
	ENSG00000244227.7	LRRC77P	10.822	6.741	15.044	1.051	0.468	2.234	0.025	0.563
	ENSG00000137563.11	GGH	5.102	4.445	5.782	0.317	0.194	2.233	0.026	0.564
	ENSG00000137075.17	RNF38	30.172	29.088	31.293	0.102	0.088	2.232	0.026	0.564
	ENSG00000205359.9	SLCO6A1	0.225	0.092	0.362	0.319	0.791	2.232	0.026	0.564
	ENSG00000182580.2	EPHB3	2.129	1.785	2.485	0.324	0.227	2.231	0.026	0.565
	ENSG00000102265.11	TIMP1	585.716	735.052	431.231	-0.768	0.31	-2.231	0.026	0.565
	ENSG00000166046.10	TCP11L2	51.623	44.904	58.574	0.376	0.183	2.23	0.026	0.565
	ENSG00000183566.10	BPIFA4P	0.417	0.675	0.15	-0.542	0.91	-2.23	0.026	0.565
	ENSG00000155229.20	MMS19	48.067	48.601	47.515	-0.032	0.058	2.23	0.026	0.565
	ENSG00000241878.11	PISD	16.868	18.547	15.13	-0.277	0.1	-2.229	0.026	0.565
	ENSG00000178184.15	PARD6G	3.745	3.217	4.291	0.327	0.154	2.229	0.026	0.565
	ENSG00000250148.1	KRT8P31	0.057	0.007	0.108	0.138	1.007	2.229	0.026	0.565
	ENSG00000152465.17	NMT2	14.453	13.734	15.198	0.137	0.077	2.229	0.026	0.565
	ENSG00000138604.9	GLCE	12.31	11.323	13.33	0.218	0.109	2.229	0.026	0.565
	ENSG00000160691.18	SHC1	94.257	112.406	75.481	-0.568	0.128	-2.228	0.026	0.565
	ENSG00000229827.1	AC093899.1	0.619	1.005	0.22	-0.717	0.79	-2.228	0.026	0.565
	ENSG00000153551.13	CMTM7	4.457	4.921	3.978	-0.25	0.229	-2.228	0.026	0.565
	ENSG00000140830.8	TXNL4B	9.622	10.525	8.687	-0.251	0.108	-2.228	0.026	0.565
	ENSG00000183421.11	RIPK4	2.404	3.105	1.678	-0.616	0.384	-2.228	0.026	0.565
	ENSG00000112706.11	IMPG1	0.805	0.633	0.983	0.28	0.343	2.227	0.026	0.567
	ENSG00000105447.12	GRWD1	10.396	11.76	8.984	-0.354	0.117	-2.225	0.026	0.569
	ENSG00000188554.13	NBR1	86.472	83.545	89.5	0.098	0.073	2.225	0.026	0.569
	ENSG00000198081.10	ZBTB14	15.902	14.507	17.344	0.242	0.122	2.224	0.026	0.569
	ENSG00000162627.16	SNX7	37.759	33.057	42.623	0.357	0.166	2.222	0.026	0.571
	ENSG00000079950.13	STX7	68.909	68.178	69.665	0.031	0.14	2.222	0.026	0.571
	ENSG00000198033.11	TUBA3C	0.035	0.061	0.007	-0.076	1.017	-2.222	0.026	0.571
	ENSG00000164451.13	CALHM4	0.114	0.063	0.168	0.137	0.59	2.221	0.026	0.572
	ENSG00000106511.5	MEOX2	10.656	9.314	12.045	0.339	0.216	2.22	0.026	0.573
	ENSG00000244694.7	PTCHD4	2.092	1.746	2.449	0.329	0.222	2.219	0.026	0.574
	ENSG00000148229.12	POLE3	28.376	33.089	23.5	-0.476	0.173	-2.219	0.026	0.574
	ENSG00000230734.1	RPL10P3	0.727	1.03	0.413	-0.523	0.532	-2.219	0.027	0.574
	ENSG00000205143.2	ARID3C	0.032	0.056	0.006	-0.071	0.92	-2.219	0.027	0.574
	ENSG00000129347.19	KRI1	12.121	13.242	10.96	-0.252	0.142	-2.218	0.027	0.574
	ENSG00000258300.2	NUTF2P2	0.756	0.303	1.224	0.771	0.669	2.218	0.027	0.575
	ENSG00000166575.16	TMEM135	38.886	33.298	44.667	0.413	0.206	2.217	0.027	0.575
	ENSG00000186148.13	AC013268.1	5.974	4.516	7.482	0.621	0.368	2.217	0.027	0.576
	ENSG00000170852.10	KBTBD2	31.42	30.351	32.525	0.097	0.072	2.216	0.027	0.576
	ENSG00000168439.16	STIP1	67.476	73.947	60.78	-0.279	0.124	-2.215	0.027	0.577
	ENSG00000126353.3	CCR7	0.767	0.974	0.553	-0.346	0.445	-2.215	0.027	0.577
	ENSG00000099377.13	HSD3B7	6.805	7.225	6.372	-0.158	0.107	-2.214	0.027	0.577
	ENSG00000104951.15	IL4I1	0.626	0.463	0.794	0.294	0.381	2.214	0.027	0.578
	ENSG00000278633.1	AC023491.2	0.15	0.182	0.117	-0.082	0.841	-2.214	0.027	0.578
	ENSG00000285476.1	AC139491.7	0.408	0.263	0.558	0.303	0.505	2.213	0.027	0.578
	ENSG00000106304.15	SPAM1	0.198	0.117	0.283	0.2	0.642	2.213	0.027	0.578
	ENSG00000243335.9	KCTD7	10.707	9.864	11.578	0.211	0.116	2.212	0.027	0.579
	ENSG00000180357.9	ZNF609	20.034	21.815	18.192	-0.249	0.089	-2.212	0.027	0.579
	ENSG00000054654.16	SYNE2	105.055	119.745	89.86	-0.41	0.123	-2.212	0.027	0.579
	ENSG00000151364.16	KCTD14	1.356	1.655	1.048	-0.375	0.34	-2.211	0.027	0.58
	ENSG00000233381.3	AK4P3	0.059	0.091	0.025	-0.09	0.854	-2.211	0.027	0.58
	ENSG00000015285.10	WAS	5.886	6.455	5.299	-0.243	0.238	-2.21	0.027	0.58
	ENSG00000169241.17	SLC50A1	19.79	23.484	15.967	-0.529	0.167	-2.21	0.027	0.58
	ENSG00000204172.12	AGAP9	5.2	6.055	4.315	-0.408	0.175	-2.209	0.027	0.58
	ENSG00000218281.1	HIST1H2APS3	3.878	4.072	3.678	-0.117	1.332	-2.209	0.027	0.58
	ENSG00000204334.7	ERICH2	2.561	3.359	1.735	-0.672	0.378	-2.209	0.027	0.58
	ENSG00000170122.5	FOXD4	0.094	0.129	0.058	-0.094	0.467	-2.209	0.027	0.58
	ENSG00000231812.1	SNRPCP9	2.964	4.268	1.615	-1.01	0.612	-2.208	0.027	0.58
	ENSG00000172059.10	KLF11	19.233	17.419	21.111	0.264	0.156	2.208	0.027	0.581
	ENSG00000188322.4	SBK1	0.793	0.918	0.663	-0.206	0.207	-2.207	0.027	0.581
	ENSG00000173727.12	AP000769.1	6.515	7.303	5.699	-0.31	0.183	-2.206	0.027	0.581
	ENSG00000204711.8	C9orf135	0.098	0.145	0.049	-0.127	0.66	-2.206	0.027	0.581
	ENSG00000270431.1	AC005000.2	0.526	1.013	0.021	-0.979	1.261	-2.206	0.027	0.581
	ENSG00000142227.10	EMP3	40.369	46.918	33.594	-0.47	0.159	-2.206	0.027	0.581
	ENSG00000164924.17	YWHAZ	268.035	250.658	286.012	0.19	0.112	2.206	0.027	0.581
	ENSG00000181789.14	COPG1	73.619	69.677	77.697	0.155	0.094	2.206	0.027	0.581
	ENSG00000196139.13	AKR1C3	53.565	64.247	42.515	-0.584	0.229	-2.204	0.027	0.582
	ENSG00000227055.1	AC009961.2	0.972	0.053	1.922	1.472	1.534	2.204	0.027	0.582
	ENSG00000284773.1	AC114490.3	1.311	1.631	0.98	-0.411	0.284	-2.204	0.027	0.582
	ENSG00000137965.10	IFI44	32.114	26.138	38.297	0.534	0.245	2.204	0.028	0.583
	ENSG00000170961.6	HAS2	3.069	3.696	2.42	-0.458	0.283	-2.203	0.028	0.583
	ENSG00000241386.6	HLA-DOB	0.21	0.306	0.111	-0.234	0.632	-2.203	0.028	0.584
	ENSG00000103194.15	USP10	51.344	56.292	46.226	-0.279	0.082	-2.203	0.028	0.584
	ENSG00000116132.11	PRRX1	131.933	156.872	106.133	-0.559	0.265	-2.202	0.028	0.584
	ENSG00000117450.13	PRDX1	375.779	440.378	308.952	-0.51	0.234	-2.201	0.028	0.585
	ENSG00000162881.6	OXER1	1.181	1.002	1.366	0.241	0.216	2.201	0.028	0.585
	ENSG00000101333.16	PLCB4	40.37	35.325	45.59	0.359	0.197	2.2	0.028	0.585
	ENSG00000135077.8	HAVCR2	7.343	7.764	6.908	-0.148	0.192	-2.2	0.028	0.585
	ENSG00000077238.13	IL4R	59.706	70.818	48.21	-0.545	0.195	-2.2	0.028	0.585
	ENSG00000267206.5	LCN6	2.687	3.546	1.798	-0.7	0.588	-2.2	0.028	0.585
	ENSG00000173334.3	TRIB1	25.366	28.393	22.236	-0.339	0.188	-2.2	0.028	0.585
	ENSG00000112077.16	RHAG	2.039	2.333	1.734	-0.286	0.27	-2.198	0.028	0.587
	ENSG00000108813.10	DLX4	0.151	0.039	0.266	0.285	0.623	2.198	0.028	0.587
	ENSG00000139675.11	HNRNPA1L2	2.512	2.294	2.738	0.183	0.143	2.196	0.028	0.589
	ENSG00000076321.10	KLHL20	18.361	17.557	19.193	0.122	0.085	2.196	0.028	0.589
	ENSG00000249948.6	GBA3	0.093	0.034	0.154	0.158	0.808	2.196	0.028	0.589
	ENSG00000136274.8	NACAD	3.405	3.084	3.738	0.214	0.143	2.196	0.028	0.589
	ENSG00000091164.12	TXNL1	77.426	84.623	69.981	-0.271	0.081	-2.196	0.028	0.589
	ENSG00000078269.14	SYNJ2	20.54	20.428	20.656	0.015	0.103	2.195	0.028	0.589
	ENSG00000268105.1	AC124856.1	0.165	0.265	0.061	-0.253	0.843	-2.195	0.028	0.589
	ENSG00000126214.21	KLC1	151.85	150.261	153.493	0.031	0.06	2.195	0.028	0.589
	ENSG00000176619.12	LMNB2	9.64	10.255	9.003	-0.17	0.118	-2.195	0.028	0.589
	ENSG00000049245.12	VAMP3	86.65	79.563	93.981	0.238	0.089	2.194	0.028	0.589
	ENSG00000203878.11	CHIAP2	0.693	0.948	0.429	-0.447	0.585	-2.194	0.028	0.589
	ENSG00000071242.11	RPS6KA2	54.188	46.139	62.514	0.43	0.233	2.193	0.028	0.59
	ENSG00000228922.1	AC234771.2	0.151	0.282	0.016	-0.335	1.444	-2.192	0.028	0.59
	ENSG00000105771.13	SMG9	25.201	28.251	22.046	-0.344	0.172	-2.192	0.028	0.59
	ENSG00000108700.4	CCL8	1.733	1.308	2.171	0.458	0.466	2.192	0.028	0.59
	ENSG00000133028.10	SCO1	23.333	23.926	22.719	-0.072	0.052	-2.192	0.028	0.59
	ENSG00000276491.2	IGHV4-34	0.509	0.892	0.113	-0.765	1.651	-2.192	0.028	0.59
	ENSG00000211648.2	IGLV1-47	3.034	4.586	1.43	-1.201	0.601	-2.192	0.028	0.59
	ENSG00000264176.1	MAGOH2P	7.007	5.251	8.823	0.652	0.306	2.191	0.028	0.59
	ENSG00000270531.1	AC022001.1	5.42	8.425	2.312	-1.509	0.683	-2.191	0.028	0.59
	ENSG00000156531.16	PHF6	10.391	9.508	11.304	0.228	0.073	2.19	0.028	0.591
	ENSG00000164047.4	CAMP	0.081	0.135	0.026	-0.146	0.984	-2.189	0.029	0.592
	ENSG00000107959.15	PITRM1	76.675	86.706	66.299	-0.382	0.108	-2.189	0.029	0.593
	ENSG00000234268.1	AP000936.3	3.771	1.867	5.741	1.234	0.602	2.188	0.029	0.594
	ENSG00000184349.12	EFNA5	42.395	53.444	30.965	-0.768	0.165	-2.187	0.029	0.594
	ENSG00000196227.10	FAM217B	14.137	13.651	14.64	0.094	0.125	2.187	0.029	0.594
	ENSG00000243307.2	POM121L6P	0.215	0.315	0.112	-0.242	0.618	-2.186	0.029	0.594
	ENSG00000168994.13	PXDC1	55.912	44.044	68.189	0.619	0.27	2.186	0.029	0.594
	ENSG00000128805.14	ARHGAP22	31.137	39.157	22.84	-0.752	0.28	-2.185	0.029	0.594
	ENSG00000224501.5	HSPA1B	12.596	18.535	6.452	-1.39	0.567	-2.185	0.029	0.594
	ENSG00000170345.9	FOS	194.092	157.454	231.995	0.556	0.367	2.185	0.029	0.594
	ENSG00000251000.1	AC008592.3	1.965	2.575	1.334	-0.615	0.329	-2.185	0.029	0.594
	ENSG00000227141.2	AL160286.1	0.232	0.323	0.138	-0.217	0.549	-2.185	0.029	0.594
	ENSG00000285176.1	AC270300.3	0.846	1.513	0.155	-1.121	1.01	-2.185	0.029	0.594
	ENSG00000140465.13	CYP1A1	0.367	0.236	0.503	0.282	0.619	2.185	0.029	0.594
	ENSG00000177706.8	FAM20C	32.501	39.109	25.665	-0.589	0.288	-2.184	0.029	0.594
	ENSG00000248577.1	AC091435.1	0.607	1.01	0.19	-0.756	1.12	-2.184	0.029	0.595
	ENSG00000136802.11	LRRC8A	31.177	35.824	26.37	-0.428	0.17	-2.182	0.029	0.597
	ENSG00000159733.13	ZFYVE28	6.415	7.041	5.767	-0.249	0.144	-2.182	0.029	0.597
	ENSG00000141905.18	NFIC	110.594	127.759	92.838	-0.456	0.145	-2.182	0.029	0.597
	ENSG00000149043.16	SYT8	0.387	0.673	0.09	-0.618	0.615	-2.181	0.029	0.597
	ENSG00000183207.13	RUVBL2	46.805	50.027	43.472	-0.198	0.085	-2.181	0.029	0.597
	ENSG00000166734.18	CASC4	77.25	76.072	78.468	0.044	0.14	2.181	0.029	0.597
	ENSG00000211857.1	TRAJ32	3.865	6.326	1.319	-1.659	1.182	-2.181	0.029	0.597
	ENSG00000170745.11	KCNS3	11.187	9.027	13.422	0.524	0.224	2.181	0.029	0.597
	ENSG00000225239.1	RPL21P107	0.203	0.362	0.038	-0.393	1.263	-2.18	0.029	0.597
	ENSG00000141391.13	PRELID3A	12.842	10.53	15.234	0.494	0.198	2.18	0.029	0.597
	ENSG00000134198.9	TSPAN2	25.997	20.025	32.175	0.658	0.34	2.18	0.029	0.597
	ENSG00000118257.16	NRP2	24.879	25.76	23.968	-0.1	0.149	2.179	0.029	0.598
	ENSG00000110400.10	NECTIN1	5.025	5.772	4.252	-0.367	0.236	-2.179	0.029	0.598
	ENSG00000259299.1	AC061965.1	0.066	0.022	0.112	0.122	0.875	2.178	0.029	0.598
	ENSG00000242137.1	RPL11P5	0.109	0.183	0.032	-0.198	0.96	-2.178	0.029	0.598
	ENSG00000138193.15	PLCE1	32.834	30.404	35.347	0.211	0.185	2.178	0.029	0.598
	ENSG00000175352.10	NRIP3	2.858	3.343	2.357	-0.372	0.18	-2.178	0.029	0.598
	ENSG00000206460.4	CDSN	0.028	0.009	0.049	0.057	0.992	2.177	0.029	0.598
	ENSG00000173933.19	RBM4	68.397	72.042	64.625	-0.154	0.059	-2.177	0.029	0.599
	ENSG00000089351.14	GRAMD1A	34.472	36.719	32.148	-0.186	0.083	-2.176	0.03	0.599
	ENSG00000174945.13	AMZ1	5.962	7.573	4.295	-0.695	0.248	-2.174	0.03	0.603
	ENSG00000204928.2	GRXCR2	2.52	3.571	1.432	-0.911	0.651	-2.173	0.03	0.603
	ENSG00000170074.19	FAM153A	15.74	19.42	11.933	-0.659	0.29	-2.171	0.03	0.604
	ENSG00000006576.16	PHTF2	24.34	21.796	26.972	0.295	0.17	2.171	0.03	0.604
	ENSG00000138688.15	KIAA1109	71.185	65.917	76.635	0.214	0.084	2.171	0.03	0.604
	ENSG00000177156.10	TALDO1	74.563	80.184	68.749	-0.219	0.083	-2.171	0.03	0.604
	ENSG00000170264.12	FAM161A	4.16	3.977	4.348	0.104	0.129	2.171	0.03	0.604
	ENSG00000271587.1	AC004805.3	1.342	1.386	1.297	-0.054	0.86	-2.171	0.03	0.604
	ENSG00000175707.8	KDF1	0.319	0.419	0.217	-0.221	0.5	-2.17	0.03	0.605
	ENSG00000145685.13	LHFPL2	19.471	21.887	16.971	-0.349	0.166	-2.17	0.03	0.606
	ENSG00000026103.21	FAS	19.363	22.568	16.048	-0.467	0.209	-2.169	0.03	0.606
	ENSG00000134759.13	ELP2	82.349	81.237	83.499	0.039	0.061	2.169	0.03	0.607
	ENSG00000109670.14	FBXW7	45.334	42.813	47.941	0.16	0.078	2.168	0.03	0.607
	ENSG00000110025.12	SNX15	12.853	14.138	11.525	-0.273	0.069	-2.168	0.03	0.607
	ENSG00000104825.16	NFKBIB	14.279	15.14	13.387	-0.166	0.106	-2.168	0.03	0.607
	ENSG00000160221.17	C21orf33	28.749	35.042	22.239	-0.633	0.428	-2.167	0.03	0.607
	ENSG00000259698.1	FAM30C	0.229	0.417	0.035	-0.453	1.12	-2.167	0.03	0.607
	ENSG00000015171.19	ZMYND11	91.7	87.595	95.945	0.13	0.092	2.167	0.03	0.607
	ENSG00000113595.14	TRIM23	19.2	19.043	19.361	0.023	0.074	2.166	0.03	0.608
	ENSG00000119953.12	SMNDC1	25.629	24.519	26.778	0.122	0.087	2.165	0.03	0.609
	ENSG00000211677.2	IGLC2	53.819	65.761	41.466	-0.653	0.512	-2.165	0.03	0.609
	ENSG00000100626.16	GALNT16	23.398	28.641	17.975	-0.644	0.307	-2.165	0.03	0.609
	ENSG00000153936.16	HS2ST1	12.587	14.166	10.953	-0.343	0.117	-2.164	0.03	0.609
	ENSG00000110756.17	HPS5	22.447	19.849	25.136	0.326	0.166	2.164	0.03	0.609
	ENSG00000166432.14	ZMAT1	12.544	11.201	13.933	0.292	0.157	2.164	0.03	0.609
	ENSG00000280571.1	AC099329.3	2.32	3.975	0.608	-1.629	0.828	-2.163	0.031	0.61
	ENSG00000101349.16	PAK5	0.337	0.209	0.469	0.282	0.551	2.163	0.031	0.61
	ENSG00000163624.5	CDS1	0.525	0.423	0.63	0.196	0.281	2.163	0.031	0.61
	ENSG00000100100.12	PIK3IP1	26.283	24.369	28.264	0.206	0.148	2.162	0.031	0.611
	ENSG00000135862.5	LAMC1	174.893	176.476	173.255	-0.026	0.093	2.161	0.031	0.611
	ENSG00000169064.12	ZBBX	0.119	0.104	0.135	0.041	0.724	2.16	0.031	0.612
	ENSG00000141736.13	ERBB2	73.622	80.817	66.178	-0.284	0.177	-2.16	0.031	0.612
	ENSG00000226284.1	ARPC3P1	1.79	2.464	1.092	-0.728	0.448	-2.16	0.031	0.612
	ENSG00000140519.12	RHCG	0.818	0.511	1.135	0.499	0.63	2.16	0.031	0.612
	ENSG00000168907.13	PLA2G4F	0.796	1.02	0.564	-0.369	0.302	-2.16	0.031	0.612
	ENSG00000145949.10	MYLK4	1.846	2.149	1.533	-0.314	0.219	-2.159	0.031	0.612
	ENSG00000225210.10	DUXAP9	9.954	8.019	11.956	0.523	0.246	2.159	0.031	0.613
	ENSG00000149948.13	HMGA2	2.267	2.993	1.515	-0.667	0.427	-2.158	0.031	0.613
	ENSG00000154760.13	SLFN13	6.477	4.976	8.028	0.595	0.234	2.158	0.031	0.613
	ENSG00000132254.12	ARFIP2	26.945	31.275	22.466	-0.46	0.126	-2.158	0.031	0.613
	ENSG00000152944.8	MED21	70.718	67.468	74.081	0.133	0.076	2.158	0.031	0.613
	ENSG00000229091.3	HSPA8P8	0.012	0.018	0.007	-0.015	0.701	-2.156	0.031	0.614
	ENSG00000124249.6	KCNK15	4.663	6.25	3.02	-0.851	0.452	-2.156	0.031	0.614
	ENSG00000278310.2	GOLGA8F	0.017	0.025	0.009	-0.022	0.625	-2.156	0.031	0.615
	ENSG00000112799.8	LY86	3.424	3.975	2.854	-0.368	0.293	-2.155	0.031	0.615
	ENSG00000139343.10	SNRPF	18.586	22.253	14.792	-0.558	0.211	-2.153	0.031	0.619
	ENSG00000049089.14	COL9A2	3.974	2.99	4.993	0.587	0.332	2.153	0.031	0.619
	ENSG00000101224.17	CDC25B	8.382	8.75	8.001	-0.115	0.107	-2.152	0.031	0.619
	ENSG00000129675.15	ARHGEF6	38.029	35.48	40.667	0.192	0.114	2.152	0.031	0.619
	ENSG00000060558.3	GNA15	1.938	2.172	1.696	-0.235	0.228	-2.151	0.031	0.62
	ENSG00000111145.7	ELK3	38.482	43.535	33.255	-0.379	0.162	-2.15	0.032	0.621
	ENSG00000138363.14	ATIC	48.326	51.032	45.526	-0.161	0.097	-2.15	0.032	0.621
	ENSG00000197930.12	ERO1A	55.117	68.304	41.476	-0.706	0.331	-2.148	0.032	0.623
	ENSG00000268080.2	AC016885.3	1.864	3.124	0.56	-1.402	1.059	-2.148	0.032	0.623
	ENSG00000224442.1	AC017035.1	0.273	0.14	0.411	0.308	0.696	2.147	0.032	0.623
	ENSG00000101294.16	HM13	67.191	72.746	61.444	-0.24	0.078	-2.147	0.032	0.623
	ENSG00000144668.11	ITGA9	27.036	24.579	29.577	0.257	0.164	2.147	0.032	0.623
	ENSG00000137876.9	RSL24D1	48.769	47.369	50.218	0.083	0.116	2.146	0.032	0.623
	ENSG00000214344.4	OR4F13P	0.177	0.243	0.109	-0.165	0.549	-2.146	0.032	0.623
	ENSG00000172123.12	SLFN12	13.008	11.34	14.733	0.35	0.216	2.146	0.032	0.623
	ENSG00000255504.2	AP001533.1	1.309	0.745	1.892	0.729	0.545	2.146	0.032	0.623
	ENSG00000271597.1	AC112230.1	1.218	0.628	1.828	0.797	0.737	2.146	0.032	0.623
	ENSG00000162444.11	RBP7	22.87	18.837	27.042	0.499	0.363	2.145	0.032	0.624
	ENSG00000083290.19	ULK2	29.384	27.369	31.468	0.195	0.08	2.145	0.032	0.624
	ENSG00000166426.7	CRABP1	0.341	0.152	0.537	0.416	0.936	2.145	0.032	0.624
	ENSG00000134460.16	IL2RA	3.273	4.183	2.332	-0.638	0.315	-2.144	0.032	0.625
	ENSG00000262488.1	AC133065.2	0.056	0.076	0.035	-0.055	1.256	-2.144	0.032	0.625
	ENSG00000134538.2	SLCO1B1	0.056	0.02	0.093	0.099	1.019	2.144	0.032	0.625
	ENSG00000117122.13	MFAP2	11.483	14.05	8.827	-0.615	0.286	-2.143	0.032	0.625
	ENSG00000203734.11	ECT2L	3.474	3.002	3.962	0.31	0.33	2.143	0.032	0.625
	ENSG00000155970.11	MICU3	27.531	23.438	31.764	0.423	0.149	2.143	0.032	0.625
	ENSG00000100647.7	SUSD6	29.035	32.293	25.664	-0.32	0.128	-2.142	0.032	0.627
	ENSG00000168505.6	GBX2	0.043	0.029	0.057	0.039	0.676	2.14	0.032	0.629
	ENSG00000197872.11	FAM49A	8.293	7.708	8.898	0.185	0.134	2.138	0.033	0.632
	ENSG00000113648.16	H2AFY	87.336	95.514	78.876	-0.273	0.098	-2.137	0.033	0.632
	ENSG00000104490.17	NCALD	52.477	48.333	56.763	0.228	0.154	2.137	0.033	0.633
	ENSG00000166803.12	PCLAF	8.38	9.423	7.3	-0.329	0.177	-2.137	0.033	0.633
	ENSG00000150051.13	MKX	7.736	4.975	10.592	0.956	0.547	2.136	0.033	0.633
	ENSG00000107957.16	SH3PXD2A	24.512	26.898	22.043	-0.276	0.122	-2.135	0.033	0.634
	ENSG00000184611.11	KCNH7	0.31	0.417	0.199	-0.242	0.481	-2.134	0.033	0.635
	ENSG00000132406.11	TMEM128	17.444	16.379	18.547	0.17	0.085	2.134	0.033	0.635
	ENSG00000172164.13	SNTB1	8.71	7.351	10.116	0.413	0.208	2.134	0.033	0.635
	ENSG00000089060.11	SLC8B1	15.978	17.805	14.089	-0.318	0.099	-2.134	0.033	0.635
	ENSG00000275695.1	UBE2Q2P6	4.415	2.689	6.2	0.965	0.462	2.133	0.033	0.636
	ENSG00000182534.13	MXRA7	627.734	625.214	630.341	0.012	0.123	2.133	0.033	0.636
	ENSG00000165660.7	ABRAXAS2	10.59	10.128	11.068	0.117	0.064	2.132	0.033	0.636
	ENSG00000175426.10	PCSK1	4.241	4.977	3.479	-0.416	0.357	-2.132	0.033	0.636
	ENSG00000069535.13	MAOB	93.737	87.362	100.332	0.198	0.093	2.132	0.033	0.636
	ENSG00000218690.2	HIST1H2APS4	0.199	0.05	0.352	0.364	1.101	2.132	0.033	0.636
	ENSG00000125266.7	EFNB2	16.38	15.221	17.579	0.196	0.132	2.131	0.033	0.637
	ENSG00000156265.15	MAP3K7CL	28.618	21.867	35.602	0.679	0.376	2.131	0.033	0.637
	ENSG00000135823.13	STX6	19.851	23.971	15.589	-0.59	0.221	-2.13	0.033	0.637
	ENSG00000198838.13	RYR3	19.695	16.472	23.028	0.46	0.373	2.13	0.033	0.637
	ENSG00000270268.1	AL009028.1	0.066	0.099	0.031	-0.092	0.832	-2.13	0.033	0.637
	ENSG00000141012.12	GALNS	16.878	19.323	14.349	-0.405	0.137	-2.13	0.033	0.637
	ENSG00000237470.3	DCLRE1CP1	0.394	0.416	0.372	-0.045	1.454	-2.13	0.033	0.637
	ENSG00000124479.9	NDP	1.327	2.136	0.49	-1.074	0.46	-2.129	0.033	0.637
	ENSG00000122025.14	FLT3	0.25	0.188	0.314	0.146	0.382	2.129	0.033	0.637
	ENSG00000173598.13	NUDT4	151.067	160.013	141.812	-0.173	0.107	-2.129	0.033	0.638
	ENSG00000275867.3	KANSL1	7.941	5.862	10.092	0.693	0.566	2.128	0.033	0.638
	ENSG00000198482.11	ZNF808	25.29	22.832	27.832	0.275	0.154	2.128	0.033	0.638
	ENSG00000140848.16	CPNE2	15.932	14.647	17.263	0.223	0.101	2.127	0.033	0.639
	ENSG00000161638.10	ITGA5	117.231	147.403	86.018	-0.77	0.252	-2.127	0.033	0.639
	ENSG00000162545.5	CAMK2N1	14.089	15.885	12.23	-0.352	0.126	-2.126	0.033	0.639
	ENSG00000188243.12	COMMD6	134.788	117.596	152.573	0.373	0.144	2.126	0.033	0.639
	ENSG00000179399.14	GPC5	2.828	3.436	2.199	-0.472	0.391	-2.126	0.033	0.639
	ENSG00000284956.1	AC107959.5	0.261	0.109	0.418	0.355	0.728	2.126	0.034	0.64
	ENSG00000106290.14	TAF6	37.253	41.582	32.774	-0.334	0.081	-2.125	0.034	0.64
	ENSG00000146535.13	GNA12	49.71	51.989	47.353	-0.132	0.081	-2.125	0.034	0.64
	ENSG00000110169.10	HPX	1.728	0.969	2.514	0.836	0.41	2.124	0.034	0.64
	ENSG00000171357.5	LURAP1	8.237	9.701	6.723	-0.47	0.191	-2.124	0.034	0.64
	ENSG00000166484.19	MAPK7	12.26	13.14	11.35	-0.195	0.102	-2.124	0.034	0.64
	ENSG00000275018.6	AL121581.1	0.031	0.044	0.017	-0.038	0.682	-2.123	0.034	0.64
	ENSG00000182574.8	Z97985.1	0.225	0.346	0.099	-0.292	0.723	-2.123	0.034	0.64
	ENSG00000132589.15	FLOT2	58.482	64.895	51.848	-0.318	0.124	-2.123	0.034	0.641
	ENSG00000102024.17	PLS3	253.723	187.745	321.977	0.775	0.401	2.123	0.034	0.641
	ENSG00000277858.1	H2AFB2	0.496	0.104	0.901	0.784	1.031	2.122	0.034	0.641
	ENSG00000077150.18	NFKB2	17.44	19.418	15.393	-0.317	0.18	-2.122	0.034	0.641
	ENSG00000168300.13	PCMTD1	124.227	117.311	131.38	0.162	0.087	2.122	0.034	0.641
	ENSG00000002933.7	TMEM176A	31.289	38.096	24.248	-0.631	0.309	-2.122	0.034	0.641
	ENSG00000106993.11	CDC37L1	38.673	43.39	33.793	-0.351	0.121	-2.122	0.034	0.641
	ENSG00000259637.1	DNM1P38	0.474	0.457	0.492	0.035	0.839	-2.121	0.034	0.641
	ENSG00000068079.7	IFI35	15.503	16.169	14.814	-0.119	0.178	-2.121	0.034	0.641
	ENSG00000223593.1	AL356806.1	0.087	0.166	0.006	-0.212	1.464	-2.121	0.034	0.641
	ENSG00000197054.11	ZNF763	5.123	4.895	5.359	0.109	0.162	2.12	0.034	0.642
	ENSG00000181104.6	F2R	19.795	17.593	22.073	0.311	0.183	2.12	0.034	0.642
	ENSG00000171819.4	ANGPTL7	8.608	6.78	10.499	0.564	0.241	2.119	0.034	0.643
	ENSG00000100836.10	PABPN1	95.366	106.716	83.625	-0.348	0.094	-2.119	0.034	0.643
	ENSG00000165970.11	SLC6A5	0.13	0.199	0.059	-0.179	0.657	-2.118	0.034	0.644
	ENSG00000160867.14	FGFR4	1.443	1.717	1.158	-0.332	0.46	-2.117	0.034	0.644
	ENSG00000198934.4	MAGEE1	3.278	3.002	3.563	0.189	0.115	2.116	0.034	0.646
	ENSG00000211637.2	IGLV4-69	0.894	1.422	0.348	-0.845	0.852	-2.116	0.034	0.646
	ENSG00000174989.12	FBXW8	9.635	8.53	10.778	0.306	0.076	2.116	0.034	0.646
	ENSG00000197471.11	SPN	3.352	3.181	3.53	0.116	0.153	2.115	0.034	0.646
	ENSG00000277745.1	H2AFB3	0.371	0.13	0.619	0.519	1.024	2.115	0.034	0.646
	ENSG00000205898.3	AC019155.1	1.259	0.776	1.758	0.635	0.393	2.115	0.034	0.646
	ENSG00000196943.12	NOP9	14.939	15.904	13.942	-0.178	0.058	-2.114	0.034	0.646
	ENSG00000122861.15	PLAU	8.109	7.22	9.029	0.287	0.163	2.114	0.034	0.646
	ENSG00000163866.8	SMIM12	27.268	29.472	24.987	-0.23	0.079	-2.114	0.035	0.647
	ENSG00000131389.16	SLC6A6	59.648	49.56	70.084	0.492	0.303	2.113	0.035	0.647
	ENSG00000211881.1	TRAJ8	2.192	3.478	0.862	-1.266	1.073	-2.112	0.035	0.649
	ENSG00000271793.1	AL589666.1	1.429	2.063	0.773	-0.789	0.531	-2.112	0.035	0.649
	ENSG00000094804.9	CDC6	1.211	1.357	1.06	-0.195	0.245	-2.112	0.035	0.649
	ENSG00000062194.15	GPBP1	57.683	54.675	60.795	0.15	0.061	2.11	0.035	0.651
	ENSG00000249693.2	THEGL	0.084	0.119	0.049	-0.093	0.988	-2.11	0.035	0.651
	ENSG00000066468.22	FGFR2	6.131	7.036	5.195	-0.375	0.217	-2.109	0.035	0.651
	ENSG00000143502.14	SUSD4	11.876	15.863	7.752	-0.946	0.493	-2.109	0.035	0.651
	ENSG00000234017.1	AC022018.1	11.44	16.918	5.774	-1.403	0.617	-2.109	0.035	0.652
	ENSG00000134265.12	NAPG	41.911	40.691	43.173	0.083	0.076	2.108	0.035	0.652
	ENSG00000084676.15	NCOA1	36.448	37.009	35.867	-0.044	0.06	-2.108	0.035	0.652
	ENSG00000261717.5	AC009163.4	1.654	2.807	0.461	-1.382	0.858	-2.108	0.035	0.653
	ENSG00000172818.9	OVOL1	0.01	0.019	0.001	-0.026	0.912	-2.107	0.035	0.654
	ENSG00000120057.4	SFRP5	35.856	51.913	19.244	-1.386	0.74	-2.106	0.035	0.654
	ENSG00000271136.1	AL592504.1	0.217	0.023	0.417	0.471	1.32	2.106	0.035	0.654
	ENSG00000108061.11	SHOC2	57.54	53.81	61.399	0.187	0.091	2.106	0.035	0.654
	ENSG00000241941.2	RPL32P26	0.685	1.135	0.219	-0.808	0.953	-2.104	0.035	0.656
	ENSG00000146282.17	RARS2	39.712	37.01	42.508	0.195	0.101	2.103	0.035	0.657
	ENSG00000138670.17	RASGEF1B	13.819	15.68	11.894	-0.371	0.21	-2.103	0.035	0.658
	ENSG00000182481.8	KPNA2	14.883	16.045	13.682	-0.215	0.114	-2.102	0.036	0.658
	ENSG00000102837.6	OLFM4	0.339	0.219	0.464	0.264	0.566	2.102	0.036	0.658
	ENSG00000105281.12	SLC1A5	11.028	12.583	9.42	-0.383	0.226	-2.102	0.036	0.658
	ENSG00000115257.15	PCSK4	0.926	1.184	0.658	-0.398	0.416	-2.102	0.036	0.658
	ENSG00000143570.17	SLC39A1	43.812	48.781	38.671	-0.327	0.151	-2.1	0.036	0.661
	ENSG00000152104.11	PTPN14	23.898	21.424	26.458	0.292	0.195	2.099	0.036	0.661
	ENSG00000112419.14	PHACTR2	65.459	62.687	68.327	0.122	0.131	2.099	0.036	0.661
	ENSG00000188015.9	S100A3	1.596	1.914	1.267	-0.363	0.365	-2.099	0.036	0.661
	ENSG00000164761.8	TNFRSF11B	85.194	49.718	121.894	1.277	0.616	2.099	0.036	0.661
	ENSG00000129083.12	COPB1	60.195	58.888	61.547	0.063	0.078	2.098	0.036	0.661
	ENSG00000118503.14	TNFAIP3	18.963	21.418	16.422	-0.364	0.252	-2.098	0.036	0.661
	ENSG00000150054.18	MPP7	23.552	19.277	27.974	0.515	0.253	2.098	0.036	0.661
	ENSG00000156711.16	MAPK13	3.412	3.563	3.256	-0.101	0.158	-2.098	0.036	0.661
	ENSG00000189266.11	PNRC2	83.756	80.267	87.366	0.121	0.081	2.098	0.036	0.661
	ENSG00000130775.15	THEMIS2	10.482	11.78	9.139	-0.334	0.202	-2.098	0.036	0.661
	ENSG00000138448.11	ITGAV	133.434	132.17	134.742	0.028	0.088	2.097	0.036	0.661
	ENSG00000161714.11	PLCD3	56.437	67.999	44.476	-0.601	0.197	-2.097	0.036	0.661
	ENSG00000259030.6	FPGT-TNNI3K	7.816	6.278	9.407	0.516	0.256	2.096	0.036	0.661
	ENSG00000137948.18	BRDT	2.057	1.407	2.73	0.632	0.429	2.096	0.036	0.661
	ENSG00000128791.11	TWSG1	53.026	44.465	61.882	0.468	0.33	2.096	0.036	0.661
	ENSG00000164175.14	SLC45A2	0.552	0.407	0.703	0.276	0.685	2.096	0.036	0.662
	ENSG00000284940.1	AC270267.2	7.07	9.431	4.629	-0.89	0.428	-2.095	0.036	0.662
	ENSG00000154978.12	VOPP1	32.588	30.419	34.831	0.19	0.128	2.095	0.036	0.662
	ENSG00000130713.15	EXOSC2	18.662	20.443	16.82	-0.267	0.08	-2.095	0.036	0.662
	ENSG00000254759.1	NAP1L1P1	0.167	0.094	0.243	0.185	0.55	2.095	0.036	0.662
	ENSG00000164604.12	GPR85	4.819	5.406	4.212	-0.298	0.146	-2.095	0.036	0.662
	ENSG00000119041.10	GTF3C3	49.116	53.105	44.99	-0.234	0.073	2.094	0.036	0.662
	ENSG00000254076.1	AC110053.1	0.058	0.082	0.033	-0.066	0.6	-2.094	0.036	0.662
	ENSG00000141367.11	CLTC	239.474	224.345	255.124	0.185	0.079	2.094	0.036	0.662
	ENSG00000144891.17	AGTR1	9.978	11.651	8.248	-0.452	0.275	-2.094	0.036	0.662
	ENSG00000271605.5	MILR1	11.132	12.658	9.553	-0.372	0.23	-2.093	0.036	0.662
	ENSG00000145817.16	YIPF5	28.455	27.872	29.058	0.058	0.093	2.093	0.036	0.662
	ENSG00000156110.13	ADK	30.146	33.965	26.195	-0.363	0.126	-2.093	0.036	0.662
	ENSG00000242276.2	RPL5P3	0.339	0.485	0.189	-0.321	0.568	-2.093	0.036	0.662
	ENSG00000267554.1	AC015911.8	2.293	1.6	3.01	0.625	0.437	2.092	0.036	0.662
	ENSG00000176641.10	RNF152	39.851	33.761	46.151	0.44	0.257	2.092	0.036	0.662
	ENSG00000187626.8	ZKSCAN4	3.686	3.395	3.988	0.183	0.13	2.092	0.036	0.662
	ENSG00000182197.10	EXT1	45.137	38.145	52.37	0.447	0.229	2.091	0.036	0.663
	ENSG00000115194.10	SLC30A3	5.964	7.102	4.786	-0.486	0.269	-2.091	0.037	0.663
	ENSG00000198576.3	ARC	0.636	0.939	0.323	-0.551	0.51	-2.091	0.037	0.663
	ENSG00000177888.7	ZBTB41	10.526	9.706	11.374	0.209	0.125	2.09	0.037	0.664
	ENSG00000070019.4	GUCY2C	2.161	1.709	2.63	0.422	0.278	2.09	0.037	0.664
	ENSG00000177082.12	WDR73	18.501	19.281	17.695	-0.118	0.171	-2.089	0.037	0.664
	ENSG00000241749.4	RPSAP52	0.634	0.928	0.33	-0.535	0.718	-2.089	0.037	0.664
	ENSG00000007968.6	E2F2	0.466	0.626	0.3	-0.323	0.23	-2.089	0.037	0.664
	ENSG00000260660.4	AC113208.2	0.687	0.952	0.413	-0.466	0.552	-2.089	0.037	0.664
	ENSG00000106392.10	C1GALT1	28.086	30.654	25.43	-0.26	0.151	-2.088	0.037	0.665
	ENSG00000112337.10	SLC17A2	0.067	0.107	0.025	-0.112	0.964	-2.088	0.037	0.665
	ENSG00000187066.8	TMEM262	0.677	0.779	0.572	-0.178	0.227	-2.088	0.037	0.665
	ENSG00000170382.11	LRRN2	4.308	5.566	3.007	-0.712	0.393	-2.087	0.037	0.665
	ENSG00000164181.13	ELOVL7	1.922	1.447	2.413	0.48	0.292	2.087	0.037	0.665
	ENSG00000239602.1	AC091959.2	0.885	0.584	1.196	0.471	0.671	2.087	0.037	0.665
	ENSG00000145428.14	RNF175	10.23	11.393	9.027	-0.306	0.268	-2.086	0.037	0.665
	ENSG00000197769.5	MAP1LC3C	1.05	0.836	1.271	0.307	0.294	2.086	0.037	0.665
	ENSG00000155850.7	SLC26A2	9.251	7.816	10.735	0.413	0.204	2.086	0.037	0.665
	ENSG00000146859.6	TMEM140	21.08	22.018	20.11	-0.125	0.09	-2.086	0.037	0.665
	ENSG00000198768.10	APCDD1L	4.098	5.112	3.049	-0.594	0.291	-2.085	0.037	0.665
	ENSG00000111339.11	ART4	16.14	13.03	19.358	0.537	0.183	2.085	0.037	0.665
	ENSG00000166669.13	ATF7IP2	37.716	35.414	40.099	0.175	0.118	2.085	0.037	0.665
	ENSG00000169908.11	TM4SF1	290.379	368.604	209.456	-0.812	0.349	-2.085	0.037	0.666
	ENSG00000234475.5	HSPA1A	14.036	5.038	23.345	2.011	1.013	2.084	0.037	0.667
	ENSG00000091181.19	IL5RA	1.36	1.48	1.235	-0.15	0.237	-2.084	0.037	0.667
	ENSG00000128266.8	GNAZ	3.7	3.106	4.314	0.372	0.245	2.083	0.037	0.668
	ENSG00000137822.12	TUBGCP4	17.296	17.027	17.574	0.043	0.068	-2.082	0.037	0.668
	ENSG00000067208.14	EVI5	50.914	46.728	55.245	0.237	0.135	2.082	0.037	0.668
	ENSG00000185697.16	MYBL1	9.502	7.815	11.246	0.474	0.224	2.082	0.037	0.668
	ENSG00000189056.13	RELN	9.464	5.741	13.315	1.087	0.601	2.082	0.037	0.668
	ENSG00000135549.14	PKIB	1.467	1.661	1.267	-0.231	0.356	-2.081	0.037	0.668
	ENSG00000174529.7	TMEM81	2.067	2.436	1.685	-0.356	0.231	-2.081	0.037	0.668
	ENSG00000272295.1	AL844853.2	0.043	0.082	0.003	-0.109	1.523	-2.081	0.037	0.668
	ENSG00000154556.17	SORBS2	623.052	506.049	744.088	0.555	0.284	2.081	0.037	0.668
	ENSG00000120659.14	TNFSF11	0.167	0.208	0.125	-0.102	0.459	-2.081	0.037	0.668
	ENSG00000163947.11	ARHGEF3	14.423	16.307	12.475	-0.361	0.092	-2.081	0.037	0.668
	ENSG00000019505.7	SYT13	4.764	6.661	2.801	-1.011	0.622	-2.08	0.038	0.668
	ENSG00000267648.1	AC060766.5	4.447	3.803	5.114	0.348	0.229	2.079	0.038	0.67
	ENSG00000066382.16	MPPED2	20.284	15.357	25.38	0.689	0.324	2.079	0.038	0.67
	ENSG00000232672.1	ACTG1P21	0.073	0.108	0.037	-0.096	0.7	-2.078	0.038	0.67
	ENSG00000122512.15	PMS2	12.582	13.382	11.754	-0.173	0.08	-2.078	0.038	0.67
	ENSG00000231752.5	EMBP1	0.787	1.088	0.476	-0.5	0.442	-2.078	0.038	0.67
	ENSG00000092853.13	CLSPN	0.948	1.18	0.708	-0.352	0.307	-2.078	0.038	0.67
	ENSG00000076258.9	FMO4	13.445	11.937	15.005	0.307	0.151	2.078	0.038	0.67
	ENSG00000256167.1	ATF4P4	0.189	0.251	0.126	-0.151	0.428	-2.078	0.038	0.67
	ENSG00000169684.13	CHRNA5	1.011	1.166	0.852	-0.226	0.207	-2.077	0.038	0.67
	ENSG00000041982.15	TNC	96.867	128.303	64.346	-0.985	0.479	-2.077	0.038	0.67
	ENSG00000169397.3	RNASE3	0.417	0.595	0.233	-0.371	0.743	-2.077	0.038	0.67
	ENSG00000206478.5	IER3	6.868	1.54	12.38	2.397	1.121	2.077	0.038	0.67
	ENSG00000157087.18	ATP2B2	0.284	0.357	0.208	-0.168	0.364	-2.076	0.038	0.67
	ENSG00000197879.15	MYO1C	169.211	177.844	160.279	-0.149	0.089	2.076	0.038	0.67
	ENSG00000197694.15	SPTAN1	250.286	251.563	248.965	-0.015	0.12	2.076	0.038	0.67
	ENSG00000230596.3	GPAA1P2	3.917	4.679	3.129	-0.46	0.299	-2.076	0.038	0.67
	ENSG00000164591.13	MYOZ3	5.062	4.822	5.311	0.117	0.164	2.075	0.038	0.671
	ENSG00000164087.7	POC1A	1.178	1.454	0.893	-0.375	0.273	-2.075	0.038	0.671
	ENSG00000230225.1	MTND5P14	0.599	0.379	0.826	0.406	0.54	2.074	0.038	0.671
	ENSG00000225264.3	ZNRF2P2	6.768	7.882	5.616	-0.425	0.208	-2.074	0.038	0.671
	ENSG00000103319.11	EEF2K	5.619	4.315	6.968	0.584	0.312	2.074	0.038	0.671
	ENSG00000223836.1	AC023141.1	3.691	5.357	1.967	-1.1	0.673	-2.073	0.038	0.672
	ENSG00000168961.16	LGALS9	19.376	20.861	17.839	-0.215	0.195	-2.073	0.038	0.672
	ENSG00000000003.14	TSPAN6	11.469	10.933	12.025	0.126	0.077	2.071	0.038	0.674
	ENSG00000138606.19	SHF	11.842	12.251	11.419	-0.094	0.09	-2.069	0.039	0.677
	ENSG00000182132.13	KCNIP1	0.977	0.556	1.412	0.632	0.539	2.069	0.039	0.677
	ENSG00000177197.7	PCNPP5	2.134	3.009	1.228	-0.847	0.567	-2.069	0.039	0.677
	ENSG00000282184.2	IGHG3	6.36	9.03	3.599	-1.125	0.504	-2.069	0.039	0.677
	ENSG00000206366.6	ZBTB12	0.223	0.335	0.108	-0.269	0.748	-2.069	0.039	0.677
	ENSG00000114541.14	FRMD4B	61.989	60.14	63.901	0.086	0.099	2.068	0.039	0.677
	ENSG00000255189.1	GLYATL1P1	0.072	0.11	0.032	-0.104	0.867	-2.068	0.039	0.678
	ENSG00000168702.17	LRP1B	0.752	0.946	0.55	-0.328	0.484	-2.067	0.039	0.678
	ENSG00000117906.13	RCN2	59.857	54.79	65.099	0.245	0.161	2.067	0.039	0.678
	ENSG00000136603.13	SKIL	63.346	53.117	73.928	0.469	0.239	2.067	0.039	0.678
	ENSG00000179031.8	Z73417.1	0.085	0.152	0.014	-0.184	1.12	-2.067	0.039	0.678
	ENSG00000160685.13	ZBTB7B	25.165	27.68	22.564	-0.284	0.135	-2.067	0.039	0.678
	ENSG00000249977.1	AC106748.1	0.342	0.091	0.6	0.552	1.102	2.066	0.039	0.678
	ENSG00000225192.1	ZNF33BP1	1.264	1.673	0.84	-0.539	0.469	-2.066	0.039	0.679
	ENSG00000196605.7	ZNF846	21.821	19.828	23.883	0.257	0.127	2.065	0.039	0.679
	ENSG00000282886.1	AL691447.3	0.468	0.754	0.173	-0.581	0.641	-2.065	0.039	0.679
	ENSG00000163964.14	PIGX	13.731	14.274	13.169	-0.108	0.097	-2.065	0.039	0.679
	ENSG00000123815.11	COQ8B	20.977	23.119	18.762	-0.287	0.146	-2.065	0.039	0.679
	ENSG00000206458.10	PSORS1C1	1.78	1.099	2.484	0.731	0.586	2.065	0.039	0.679
	ENSG00000151693.10	ASAP2	55.524	52.585	58.565	0.153	0.227	2.064	0.039	0.679
	ENSG00000211956.2	IGHV4-34	3.671	5.35	1.935	-1.114	0.815	-2.064	0.039	0.679
	ENSG00000164338.9	UTP15	12.718	14.27	11.111	-0.334	0.097	-2.064	0.039	0.679
	ENSG00000178796.12	RIIAD1	3.239	4.68	1.749	-1.047	0.607	-2.063	0.039	0.679
	ENSG00000285397.1	AC270273.5	0.311	0.414	0.203	-0.233	0.477	-2.062	0.039	0.68
	ENSG00000165506.14	DNAAF2	4.907	5.332	4.467	-0.212	0.104	-2.062	0.039	0.68
	ENSG00000164542.12	KIAA0895	7.017	7.418	6.602	-0.147	0.177	-2.062	0.039	0.681
	ENSG00000151718.15	WWC2	27.624	26.446	28.843	0.121	0.068	2.061	0.039	0.681
	ENSG00000271618.1	AL359821.1	1.946	3.119	0.733	-1.249	1.066	-2.061	0.039	0.682
	ENSG00000086300.15	SNX10	3.08	3.325	2.826	-0.177	0.211	-2.06	0.039	0.682
	ENSG00000233476.3	EEF1A1P6	2.443	2.261	2.632	0.156	0.147	2.06	0.039	0.683
	ENSG00000234803.7	FAM197Y2	0.029	0.048	0.009	-0.055	0.984	-2.059	0.039	0.683
	ENSG00000130957.4	FBP2	0.341	0.186	0.501	0.341	0.61	2.059	0.04	0.684
	ENSG00000128335.13	APOL2	35.365	38.216	32.416	-0.231	0.122	-2.059	0.04	0.684
	ENSG00000147669.10	POLR2K	85.537	102.424	68.068	-0.582	0.227	-2.059	0.04	0.684
	ENSG00000152518.7	ZFP36L2	83.277	95.597	70.531	-0.433	0.179	-2.058	0.04	0.684
	ENSG00000168502.17	MTCL1	10.167	10.871	9.439	-0.185	0.281	2.058	0.04	0.684
	ENSG00000163734.4	CXCL3	2.415	3.271	1.529	-0.756	0.429	-2.058	0.04	0.684
	ENSG00000224952.7	PBX2	13.282	15.038	11.464	-0.364	0.265	-2.057	0.04	0.685
	ENSG00000060718.21	COL11A1	0.476	0.339	0.618	0.273	0.468	2.056	0.04	0.686
	ENSG00000179841.8	AKAP5	2.879	2.159	3.625	0.55	0.352	2.055	0.04	0.687
	ENSG00000108679.12	LGALS3BP	217.813	247.946	186.641	-0.408	0.241	-2.055	0.04	0.687
	ENSG00000174442.11	ZWILCH	7.023	6.654	7.405	0.135	0.137	2.054	0.04	0.688
	ENSG00000166333.13	ILK	201.491	184.427	219.143	0.248	0.155	2.054	0.04	0.688
	ENSG00000283196.2	AC006453.2	17.363	16.098	18.673	0.202	0.185	2.053	0.04	0.688
	ENSG00000159403.15	C1R	233.25	268.975	196.294	-0.452	0.263	-2.053	0.04	0.688
	ENSG00000168484.12	SFTPC	0.129	0.159	0.098	-0.079	0.754	-2.053	0.04	0.688
	ENSG00000163902.11	RPN1	105.646	109.476	101.684	-0.106	0.061	-2.052	0.04	0.688
	ENSG00000167850.3	CD300C	0.663	0.821	0.5	-0.28	0.422	-2.052	0.04	0.688
	ENSG00000188931.3	CFAP126	0.414	0.734	0.084	-0.678	1.537	-2.052	0.04	0.688
	ENSG00000113580.14	NR3C1	59.543	56.934	62.242	0.126	0.117	2.052	0.04	0.688
	ENSG00000164620.8	RELL2	0.59	0.695	0.482	-0.194	0.345	-2.052	0.04	0.688
	ENSG00000188305.5	PEAK3	0.81	0.97	0.645	-0.26	0.313	-2.052	0.04	0.688
	ENSG00000180720.7	CHRM4	0.157	0.095	0.221	0.158	0.706	2.051	0.04	0.688
	ENSG00000090615.14	GOLGA3	55.393	54.108	56.722	0.067	0.133	2.051	0.04	0.688
	ENSG00000169860.6	P2RY1	2.462	2.901	2.007	-0.376	0.21	-2.051	0.04	0.688
	ENSG00000138755.5	CXCL9	2.998	2.395	3.622	0.445	0.327	2.051	0.04	0.688
	ENSG00000282988.1	AL031777.3	9.879	6.981	12.877	0.798	0.426	2.051	0.04	0.688
	ENSG00000123395.14	ATG101	33.554	39.478	27.426	-0.51	0.133	-2.05	0.04	0.689
	ENSG00000148215.4	OR5C1	0.214	0.324	0.101	-0.267	0.763	-2.05	0.04	0.69
	ENSG00000107890.16	ANKRD26	15.46	14.362	16.596	0.196	0.112	2.048	0.041	0.691
	ENSG00000240891.7	PLCXD2	5.901	5.188	6.639	0.304	0.206	2.048	0.041	0.691
	ENSG00000276163.4	LAIR1	3.383	4.194	2.544	-0.551	0.452	-2.048	0.041	0.692
	ENSG00000182177.14	ASB18	7.451	5.213	9.766	0.793	0.312	2.048	0.041	0.692
	ENSG00000135272.10	MDFIC	21.821	20.342	23.351	0.19	0.116	2.048	0.041	0.692
	ENSG00000182566.13	CLEC4G	0.544	0.613	0.472	-0.132	0.558	-2.047	0.041	0.692
	ENSG00000182674.5	KCNB2	0.228	0.124	0.335	0.247	0.706	2.047	0.041	0.692
	ENSG00000283069.1	DUX4L32	0.108	0.166	0.049	-0.152	0.797	-2.046	0.041	0.693
[truncated: 31,996 more rows]

## Sheet: PROTEOMICS Q<0.1, fold change>2
Protein accession	Protein description	Gene name	MW [kDa]	AF-1	AF-2	AF-3	SR-1	SR-2	SR-3	AF-1/SR-1 Ratio	AF-2/SR-2 Ratio	AF-3/SR-3 Ratio	Ratio	P value	FDR
P01160	Natriuretic peptides A	NPPA	16.708	89069000000	78746000000	91258000000	17600000000	13960000000	18990000000	8.5767	10.839	7.5216	8.979	0.00357378	0.0522309
P78539	Sushi repeat-containing protein SRPX	SRPX	51.571	796470000	1140900000	1358000000	151790000	210960000	279250000	6.6388	10.481	7.0782	8.066	0.0070801	0.0631529
P69892	Hemoglobin subunit gamma-2	HBG2	16.126	2659200000	2898400000	4949200000	359260000	405440000	719680000	7.1917	7.7503	8.2801	7.741	0.000593944	0.0362539
Q13103	Secreted phosphoprotein 24	SPP2	24.337	777820000	848660000	1156000000	137090000	141410000	195460000	5.661	5.8524	5.5638	5.692	0.000109198	0.0261487
Q03591	Complement factor H-related protein 1	CFHR1	37.65	3677000000	3000800000	4701900000	741190000	486240000	919640000	4.3416	5.2187	4.6312	4.731	0.00180631	0.044276
P0DOX3	Immunoglobulin delta heavy chain		56.224	850690000	907460000	965710000	152070000	214240000	268460000	4.8199	4.6248	4.282	4.576	0.000780129	0.0362469
P27658	Collagen alpha-1(VIII) chain	COL8A1	73.363	238570000	176940000	347970000	39679000	48062000	88676000	4.3653	4.1874	4.4851	4.346	0.000277257	0.0308251
Q9UBS3	DnaJ homolog subfamily B member 9	DNAJB9	25.518	2334000000	582190000	875330000	505870000	174360000	292060000	4.7548	4.445	3.7142	4.305	0.00383121	0.0527724
P05060	Secretogranin-1	CHGB	78.275	1197800000	1035200000	1618600000	397700000	386510000	568960000	4.0887	4.2153	4.2522	4.185	0.000103413	0.026827
P12883	Myosin-7	MYH7	223.09	128400000000	96711000000	104150000000	42184000000	41627000000	33019000000	4.1622	4.0701	4.0907	4.108	3.45013e-05	0.0358009
P14555	Phospholipase A2, membrane associated	PLA2G2A	16.083	593170000	827370000	839760000	97510000	172700000	178290000	4.1283	4.261	3.4647	3.951	0.00329181	0.0507297
P80404	4-aminobutyrate aminotransferase, mitochondrial	ABAT	56.438	1595900000	1560100000	2331300000	427900000	417940000	575850000	3.9726	3.8675	3.6083	3.816	0.000686971	0.0362465
Q9Y623	Myosin-4	MYH4	223.07	826300000	1050800000	1428500000	230140000	246770000	397320000	3.2803	3.8462	3.6656	3.597	0.0020334	0.0445774
A0A0J9YXX1	Immunoglobulin heavy variable 5-10-1	IGHV5-10-1	12.772	261580000	266910000	340570000	76611000	83921000	105060000	3.979	3.3489	3.1294	3.486	0.00492192	0.0571715
P24821	Tenascin	TNC	240.85	1579500000	1542100000	1578000000	539800000	444410000	540680000	3.2303	3.7825	3.0038	3.339	0.00477981	0.0565763
P15153	Ras-related C3 botulinum toxin substrate 2	RAC2	21.429	84585000	47558000	127650000	20123000	9807700	34392000	3.3839		3.2784	3.331	0.0118488	0.0751229
Q9UKZ9	Procollagen C-endopeptidase enhancer 2	PCOLCE2	45.716	234760000	222290000	332940000	65884000	54791000	82346000	2.9825	3.3031	3.6114	3.299	0.00321762	0.0513664
P21246	Pleiotrophin	PTN	18.942	209230000	147680000	240090000	36411000	32091000	44888000	3.4758	3.3274	2.8951	3.233	0.00331085	0.0507719
Q8N474	Secreted frizzled-related protein 1	SFRP1	35.385	4454300000	4348500000	4621600000	1861800000	1792700000	1337000000	3.2666	2.7778	3.1624	3.069	0.0029251	0.0514454
Q7Z304	MAM domain-containing protein 2	MAMDC2	77.555	102410000	170250000	247230000	39529000	42816000	71266000	2.5862	3.5499	2.928	3.021	0.0104147	0.0718871
P08294	Extracellular superoxide dismutase [Cu-Zn]	SOD3	25.851	4565200000	3378100000	4740300000	1337100000	1031400000	1774300000	2.845	3.0593	3.108	3.004	0.000918799	0.0391811
Q9BXR6	Complement factor H-related protein 5	CFHR5	64.419	219590000	404690000	459970000	72026000	135020000	161600000	3.2818	3.1095	2.5067	2.966	0.00858997	0.0663538
O95631	Netrin-1	NTN1	67.748	1099400000	1317900000	889280000	348520000	461210000	334170000	2.8968	2.5434	3.0286	2.823	0.00381979	0.0528489
Q92743	Serine protease HTRA1	HTRA1	51.286	307670000	354380000	530500000	106480000	172440000	248280000	2.7902	2.8133	2.6788	2.761	0.000333558	0.0296676
P12109	Collagen alpha-1(VI) chain	COL6A1	108.53	69235000000	93755000000	90068000000	26483000000	34448000000	34934000000	2.8739	2.7565	2.6121	2.748	0.00112218	0.0406202
P55083	Microfibril-associated glycoprotein 4	MFAP4	28.648	1863800000	2281300000	2137600000	668970000	874300000	804910000	2.7484	2.6736	2.5514	2.658	0.000739638	0.0359764
A0A0B4J1U7	Immunoglobulin heavy variable 6-1	IGHV6-1	13.481	1241300000	1165800000	1387800000	610450000	533530000	610290000	2.3862	2.4766	2.8439	2.569	0.00479717	0.0565667
A1L4H1	Soluble scavenger receptor cysteine-rich domain-containing protein SSC5D	SSC5D	165.74	82483000	93936000	214210000	34293000	26810000	74087000	2.4395	2.7766	2.4472	2.554	0.00309701	0.0512819
Q99972	Myocilin	MYOC	56.971	615870000	1219600000	873480000	246840000	628890000	351850000	2.9769	2.378	2.2715	2.542	0.0119996	0.0756172
Q9BXX0	EMILIN-2	EMILIN2	115.69	217070000	230360000	239400000	84065000	100640000	92995000	2.3931	2.5663	2.5626	2.507	0.000943349	0.0391553
P10915	Hyaluronan and proteoglycan link protein 1	HAPLN1	40.165	573210000	346600000	615550000	231570000	135440000	252080000	2.6246	2.1456	2.7509	2.507	0.0102836	0.0711399
P12110	Collagen alpha-2(VI) chain	COL6A2	108.58	41210000000	44405000000	50245000000	17004000000	19285000000	22058000000	2.5139	2.4664	2.4848	2.488	5.56197e-05	0.0288573
Q15582	Transforming growth factor-beta-induced protein ig-h3	TGFBI	74.68	9372200000	7568700000	10655000000	3559500000	3486200000	3752300000	2.4394	2.4517	2.4901	2.46	7.09332e-05	0.0276019
P35052	Glypican-1	GPC1	61.68	1406500000	1289500000	2252800000	518760000	484360000	799620000	2.4204	2.4748	2.4255	2.44	9.45892e-05	0.0294456
P40261	Nicotinamide N-methyltransferase	NNMT	29.574	60274000	72692000	144880000	21756000	30716000	61654000	2.8483	2.1088	2.2894	2.416	0.0154447	0.084647
P02730	Band 3 anion transport protein	SLC4A1	101.79	3965900000	4604400000	5197100000	1536300000	1665100000	2094400000	2.4461	2.3893	2.3128	2.383	0.000525092	0.0333594
P24593	Insulin-like growth factor-binding protein 5	IGFBP5	30.57	182120000	183890000	400790000	65687000	54656000	253530000	2.4464	2.409	2.2221	2.359	0.00180949	0.0440073
Q14314	Fibroleukin	FGL2	50.228	268770000	258080000	634810000	103130000	109280000	197680000	2.2176	2.3381	2.5142	2.357	0.00269983	0.0509369
P15559	NAD(P)H dehydrogenase [quinone] 1	NQO1	30.867	50376000	43722000	109040000	19248000	27753000	42105000	2.4593	2.1358	2.423	2.339	0.00415023	0.0545134
P59998	Actin-related protein 2/3 complex subunit 4	ARPC4	19.667	561510000	665490000	1195400000	292390000	386360000	708250000	2.443	2.4154	1.9402	2.266	0.012534	0.0768078
P21926	CD9 antigen	CD9	25.416	641100000	830820000	1076700000	300890000	428540000	420010000	2.2731	2.1584	2.2221	2.218	0.000530724	0.0330429
P10909	Clusterin	CLU	52.494	8769000000	4645800000	11106000000	4168300000	2228600000	5698500000	2.0111	2.5353	2.0178	2.188	0.0142896	0.0813224
Q9HAV0	Guanine nucleotide-binding protein subunit beta-4	GNB4	37.567	90898000	244410000	264870000	43020000	134820000	118360000	2.5048	1.9039	1.9635	2.124	0.0197089	0.0952701
Q9UBP4	Dickkopf-related protein 3	DKK3	38.39	4654100000	5181700000	5767900000	2024500000	2130600000	2433000000	1.9389	2.2272	2.0538	2.073	0.00455053	0.0568908
P02743	Serum amyloid P-component	APCS	25.387	863270000	2262200000	3342200000	382100000	789480000	986740000	1.976	2.1517	2.0869	2.072	0.00175378	0.0443864
A6NMZ7	Collagen alpha-6(VI) chain	COL6A6	247.17	7976200000	7488900000	10633000000	3531600000	3175600000	4605100000	2.1085	2.0562	2.0371	2.067	0.000300912	0.0312247
P12111	Collagen alpha-3(VI) chain	COL6A3	343.67	125990000000	104220000000	158370000000	52073000000	44217000000	67371000000	2.1054	2.103	1.9899	2.066	0.000987058	0.0404304
P16157	Ankyrin-1	ANK1	206.26	500420000	541160000	804920000	288510000	224420000	447980000	2.0768	2.2053	1.8318	2.038	0.0088007	0.0666583
P35555	Fibrillin-1	FBN1	312.24	86986000000	88149000000	118500000000	37308000000	39215000000	51372000000	1.9949	2.0295	1.9986	2.008	9.16901e-05	0.0317146
Q86WV6	Stimulator of interferon genes protein	TMEM173	42.192	224250000	155780000	292890000	90032000	70225000	131640000	2.1818	1.8005	2.0418	2.008	0.00973716	0.069205
Q9Y2P4	Long-chain fatty acid transport protein 6	SLC27A6	70.111	124330000	150750000	175830000	271370000	294360000	271770000	0.47863	0.50152	0.46744	0.483	0.00120387	0.0411829
P16050	Arachidonate 15-lipoxygenase	ALOX15	74.804	51438000	55684000	103420000	97004000	115250000	166560000	0.44646	0.48515	0.48766	0.473	0.00217853	0.0470956
A6NNS2	Dehydrogenase/reductase SDR family member 7C	DHRS7C	34.878	45788000	80841000	88345000	80832000	137940000	161960000	0.42218	0.45254	0.47078	0.449	0.00235188	0.049137
A2RUH7	Myosin-binding protein H-like	MYBPHL	38.733	1785700000	1867300000	2422100000	3995400000	4073500000	5548800000	0.4332	0.41402	0.40474	0.417	0.000782097	0.0358039
P11217	Glycogen phosphorylase, muscle form	PYGM	97.091	1881400000	2199400000	3307400000	4119700000	4946100000	7041800000	0.38751	0.42322	0.39841	0.403	0.00122605	0.0414859
Q9UBF9	Myotilin	MYOT	55.395	145420000	157330000	185970000	446650000	478850000	571050000	0.32318	0.30187	0.28611	0.304	0.00130754	0.041115
P24310	Cytochrome c oxidase subunit 7A1, mitochondrial	COX7A1	9.1174	1633800000	1395600000	1579300000	1678100000	1521500000	1780200000	0.2878	0.27132	0.27806	0.279	0.000269079	0.0322171
P0CG38	POTE ankyrin domain family member I	POTEI	121.28	30170000	40072000	30464000	171020000	203050000	175610000	0.18073	0.18871		0.185	0.0115135	0.0743599
Q99880	Histone H2B type 1-L	HIST1H2BL	13.952	78153000	49800000	64290000	256740000	246080000	322800000	0.185	0.14291	0.1469	0.158	0.00292194	0.0516818
P07864	L-lactate dehydrogenase C chain	LDHC	36.311	13176000	15454000	20693000	109640000	137480000	208430000	0.13174		0.14309	0.137	0.0187308	0.0929967

## Sheet: PPI Network
Label	Degree	Betweenness
TNC	36	3211.5
FGL2	33	2503.5
IGFBP5	18	1423.5
PLA2G2A	9	559.5
FN1	3	2572
EGFR	3	475
NNMT	3	189
THBS1	2	272
ITGB1	2	196
ITGB3	2	196
ITGA3	1	0
DCN	1	0
ITGB4	1	0
MZF1	1	0
GZMB	1	0
ITGB8	1	0
SERPINE1	1	0
VTN	1	0
CLEC4A	1	0
GZMK	1	0
PROC	1	0
SELL	1	0
ALOX12	1	0
NCAN	1	0
F12	1	0
CLEC10A	1	0
MATN2	1	0
APC	1	0
TLR2	1	0
SDCBP	1	0
ITGAV	1	0
ITGA2B	1	0
SELP	1	0
ITGA9	1	0
F13A1	1	0
VCAN	1	0
ITGB7	1	0
GZMA	1	0
HAPLN1	1	0
ITGA1	1	0
PLA2R1	1	0
ITGB6	1	0
CSF1R	1	0
ITGA5	1	0
ITGB5	1	0
ITGA2	1	0
IGF1	1	0
F2	1	0
TLR8	1	0
PLA2G1B	1	0
DNAJA2	1	0
SERPINF2	1	0
ADGRL2	1	0
ITGA11	1	0
BCAN	1	0
FBLN1	1	0
EPHA3	1	0
ADGRL1	1	0
KLRG1	1	0
RASSF1	1	0
PAPPA2	1	0
SERPINC1	1	0
ADAM12	1	0
ITGA10	1	0
COL5A1	1	0
SRC	1	0
FGR	1	0
FZD8	1	0
F7	1	0
ITGA8	1	0
PTPRZ1	1	0
FHL1	1	0
KIF7	1	0
SPP1	1	0
ITGA4	1	0
ITGB2	1	0
F11	1	0
PDIA6	1	0
LTBP1	1	0
FHL2	1	0
ITGA6	1	0
ACAN	1	0
IGF2	1	0
ESR1	1	0
PTPRC	1	0
IGFALS	1	0
SPATA2	1	0
ADGRL3	1	0
GNPDA1	1	0
NRK	1	0
ITGAM	1	0
HCK	1	0
SERPINA4	1	0
ITGA7	1	0
PTPN21	1	0
ITGAX	1	0
ZNF282	1	0

## Sheet: networkanalyst_enrichment_KEGG
Pathway	Total	Expected	Hits	P.Value	FDR
ECM-receptor interaction	82	0.784	25	1.84e-32	5.85e-30
Focal adhesion	199	1.9	28	3.2e-26	5.08e-24
Regulation of actin cytoskeleton	214	2.05	28	2.59e-25	2.75e-23
Hypertrophic cardiomyopathy (HCM)	85	0.813	21	4.95e-25	3.48e-23
Arrhythmogenic right ventricular cardiomyopathy (ARVC)	72	0.689	20	5.47e-25	3.48e-23
Dilated cardiomyopathy	91	0.87	21	2.42e-24	1.28e-22
PI3K-Akt signaling pathway	354	3.39	30	1.46e-21	6.63e-20
Complement and coagulation cascades	79	0.756	13	3e-13	1.19e-11
Proteoglycans in cancer	201	1.92	17	3.55e-12	1.25e-10
Cell adhesion molecules (CAMs)	146	1.4	14	6.7e-11	2.13e-09
Hematopoietic cell lineage	97	0.928	10	2.22e-08	6.42e-07
Phagosome	152	1.45	11	1.69e-07	4.48e-06
Pathways in cancer	530	5.07	17	7.3e-06	0.000179
Rap1 signaling pathway	206	1.97	10	2.34e-05	0.000531
Small cell lung cancer	93	0.889	7	2.7e-05	0.000572
Bladder cancer	41	0.392	4	0.000597	0.0119
Leishmaniasis	74	0.708	5	0.000673	0.0126
Platelet activation	124	1.19	6	0.00114	0.0197
Malaria	49	0.469	4	0.00118	0.0197
Bacterial invasion of epithelial cells	74	0.708	4	0.00536	0.0851
Pertussis	76	0.727	4	0.00589	0.0891
Ras signaling pathway	232	2.22	7	0.0065	0.094
Tuberculosis	179	1.71	6	0.00711	0.0983
Breast cancer	147	1.41	5	0.013	0.168
Amoebiasis	96	0.918	4	0.0132	0.168
Endocrine resistance	98	0.937	4	0.0142	0.173
Legionellosis	55	0.526	3	0.0154	0.178
Hippo signaling pathway	154	1.47	5	0.0157	0.178
Leukocyte transendothelial migration	112	1.07	4	0.0221	0.225
Arachidonic acid metabolism	63	0.603	3	0.0221	0.225
Basal cell carcinoma	63	0.603	3	0.0221	0.225
alpha-Linolenic acid metabolism	25	0.239	2	0.0235	0.225
MicroRNAs in cancer	299	2.86	7	0.0237	0.225
Shigellosis	65	0.622	3	0.024	0.225
Thyroid hormone signaling pathway	116	1.11	4	0.0247	0.225
Epithelial cell signaling in Helicobacter pylori infection	68	0.65	3	0.027	0.232
Staphylococcus aureus infection	68	0.65	3	0.027	0.232
Linoleic acid metabolism	29	0.277	2	0.031	0.255
p53 signaling pathway	72	0.689	3	0.0313	0.255
Transcriptional misregulation in cancer	186	1.78	5	0.0323	0.257
EGFR tyrosine kinase inhibitor resistance	79	0.756	3	0.0396	0.307
Fluid shear stress and atherosclerosis	139	1.33	4	0.0437	0.331
